# Supplementary material for: The Role of Metabolites in Cell–Cell Communication: A Review of Databases and Computational Tools
Source: Cells. 2025 Dec 26;15(1):49. doi: 10.3390/cells15010049 (PMC12786037; doi:10.3390/cells15010049)
Supplement: Supplementary file 1 [file cells-15-00049-s001.zip › Supplementary data.xlsx]

## Sheet: Table S1 Metabolites collected 
Table S1 Metabolites collected from the five databases and their classification in HMDB
HMDB ID	Metabolite name	Classification
HMDB0000012	Deoxyuridine	Nucleosides, nucleotides, and analogues
HMDB0000014	Deoxycytidine	Nucleosides, nucleotides, and analogues
HMDB0000016	Desoxycorticosterone	Lipids and lipid-like molecules
HMDB0000022	3-Methoxytyramine	Benzenoids
HMDB0000030	Biotin	Organoheterocyclic compounds
HMDB0000031	Androsterone	Lipids and lipid-like molecules
HMDB0000034	Adenine	Organoheterocyclic compounds
HMDB0000037	Aldosterone	Lipids and lipid-like molecules
HMDB0000039	Butyric acid	Lipids and lipid-like molecules
HMDB0000042	Acetic acid	Organic acids and derivatives
HMDB0000043	Betaine	Organic acids and derivatives
HMDB0000045	Adenosine monophosphate	Nucleosides, nucleotides, and analogues
HMDB0000050	Adenosine	Nucleosides, nucleotides, and analogues
HMDB0000053	Androstenedione	Lipids and lipid-like molecules
HMDB0000056	beta-Alanine	Organic acids and derivatives
HMDB0000058	Cyclic AMP	Nucleosides, nucleotides, and analogues
HMDB0000062	L-Carnitine	Organic nitrogen compounds
HMDB0000063	Cortisol	Lipids and lipid-like molecules
HMDB0000064	Creatine	Organic acids and derivatives
HMDB0000067	Cholesterol	Lipids and lipid-like molecules
HMDB0000068	Epinephrine	Benzenoids
HMDB0000071	Deoxyinosine	Nucleosides, nucleotides, and analogues
HMDB0000073	Dopamine	Benzenoids
HMDB0000077	Dehydroepiandrosterone	Lipids and lipid-like molecules
HMDB0000085	Deoxyguanosine	Nucleosides, nucleotides, and analogues
HMDB0000089	Cytidine	Nucleosides, nucleotides, and analogues
HMDB0000094	Citric acid	Organic acids and derivatives
HMDB0000097	Choline	Organic nitrogen compounds
HMDB0000101	Deoxyadenosine	Nucleosides, nucleotides, and analogues
HMDB0000108	Ethanol	Organic oxygen compounds
HMDB0000112	GABA	Organic acids and derivatives
HMDB0000121	Folic acid	Benzenoids
HMDB0000122	D-Glucose	Organic oxygen compounds
HMDB0000123	Glycine	Organic acids and derivatives
HMDB0000131	Glycerol	Organic oxygen compounds
HMDB0000132	Guanine	Organoheterocyclic compounds
HMDB0000133	Guanosine	Nucleosides, nucleotides, and analogues
HMDB0000134	Fumaric acid	Organic acids and derivatives
HMDB0000143	D-Galactose	Organic oxygen compounds
HMDB0000145	Estrone	Lipids and lipid-like molecules
HMDB0000148	Glutamate	Organic acids and derivatives
HMDB0000151	Estradiol	Lipids and lipid-like molecules
HMDB0000153	Estriol	Lipids and lipid-like molecules
HMDB0000156	Malic acid	Organic acids and derivatives
HMDB0000157	Hypoxanthine	Organoheterocyclic compounds
HMDB0000158	L-Tyrosine	Organic acids and derivatives
HMDB0000159	L-Phenylalanine	Organic acids and derivatives
HMDB0000161	L-Alanine	Organic acids and derivatives
HMDB0000163	D-Maltose	Organic oxygen compounds
HMDB0000167	L-Threonine	Organic acids and derivatives
HMDB0000168	L-Asparagine	Organic acids and derivatives
HMDB0000169	D-Mannose	Organic oxygen compounds
HMDB0000172	L-Isoleucine	Organic acids and derivatives
HMDB0000177	L-Histidine	Organic acids and derivatives
HMDB0000181	L-Dopa	Organic acids and derivatives
HMDB0000182	L-Lysine	Organic acids and derivatives
HMDB0000187	L-Serine	Organic acids and derivatives
HMDB0000190	L-Lactic acid	Organic acids and derivatives
HMDB0000191	L-Aspartic acid	Organic acids and derivatives
HMDB0000195	Inosine	Nucleosides, nucleotides, and analogues
HMDB0000207	Oleic acid	Lipids and lipid-like molecules
HMDB0000208	Oxoglutaric acid	Organic acids and derivatives
HMDB0000214	Ornithine	Organic acids and derivatives
HMDB0000216	Noradrenaline	Benzenoids
HMDB0000220	Palmitic acid	Lipids and lipid-like molecules
HMDB0000234	Testosterone	Lipids and lipid-like molecules
HMDB0000235	Thiamine	Organoheterocyclic compounds
HMDB0000237	Propionic acid	Organic acids and derivatives
HMDB0000243	Pyruvic acid	Organic acids and derivatives
HMDB0000244	Riboflavin	Organoheterocyclic compounds
HMDB0000248	L-thyroxine	Organic acids and derivatives
HMDB0000251	Taurine	Organic acids and derivatives
HMDB0000252	Sphingosine	Organic nitrogen compounds
HMDB0000254	Succinic acid	Organic acids and derivatives
HMDB0000259	Serotonin	Organoheterocyclic compounds
HMDB0000262	Thymine	Organoheterocyclic compounds
HMDB0000265	Triiodothyronine	Organic acids and derivatives
HMDB0000269	Sphinganine	Organic nitrogen compounds
HMDB0000272	Phosphoserine	Organic acids and derivatives
HMDB0000273	Thymidine	Nucleosides, nucleotides, and analogues
HMDB0000277	Sphingosine 1-phosphate	Lipids and lipid-like molecules
HMDB0000285	Uridine triphosphate	Nucleosides, nucleotides, and analogues
HMDB0000286	Uridine diphosphate glucose	Nucleosides, nucleotides, and analogues
HMDB0000292	Xanthine	Organoheterocyclic compounds
HMDB0000294	Urea	Organic acids and derivatives
HMDB0000295	Uridine 5'-diphosphate	Nucleosides, nucleotides, and analogues
HMDB0000296	Uridine	Nucleosides, nucleotides, and analogues
HMDB0000300	Uracil	Organoheterocyclic compounds
HMDB0000302	Uridine diphosphategalactose	Nucleosides, nucleotides, and analogues
HMDB0000303	Tryptamine	Organoheterocyclic compounds
HMDB0000305	Vitamin A	Lipids and lipid-like molecules
HMDB0000306	Tyramine	Benzenoids
HMDB0000338	2-Hydroxyestradiol	Lipids and lipid-like molecules
HMDB0000464	Calcium	Homogeneous metal compounds
HMDB0000492	Chloride ion	Homogeneous non-metal compounds
HMDB0000517	L-Arginine	Organic acids and derivatives
HMDB0000518	Chenodeoxycholic acid	Lipids and lipid-like molecules
HMDB0000538	Adenosine triphosphate	Nucleosides, nucleotides, and analogues
HMDB0000561	beta-Carotene	Lipids and lipid-like molecules
HMDB0000574	L-Cysteine	Organic acids and derivatives
HMDB0000588	Sodium	Homogeneous metal compounds
HMDB0000619	Cholic acid	Lipids and lipid-like molecules
HMDB0000626	Deoxycholic acid	Lipids and lipid-like molecules
HMDB0000641	L-Glutamine	Organic acids and derivatives
HMDB0000657	Copper	Not classified
HMDB0000660	D-Fructose	Organic oxygen compounds
HMDB0000673	Linoleic acid	Lipids and lipid-like molecules
HMDB0000687	L-Leucine	Organic acids and derivatives
HMDB0000696	L-Methionine	Organic acids and derivatives
HMDB0000761	Lithocholic acid	Lipids and lipid-like molecules
HMDB0000806	Myristic acid	Lipids and lipid-like molecules
HMDB0000827	Stearic acid	Lipids and lipid-like molecules
HMDB0000870	Histamine	Organic nitrogen compounds
HMDB0000879	Tetrahydrodeoxycorticosterone	Lipids and lipid-like molecules
HMDB0000883	L-Valine	Organic acids and derivatives
HMDB0000895	Acetylcholine	Organic nitrogen compounds
HMDB0000902	NAD	Nucleosides, nucleotides, and analogues
HMDB0000929	L-Tryptophan	Organoheterocyclic compounds
HMDB0000961	Farnesyl pyrophosphate	Lipids and lipid-like molecules
HMDB0001043	Arachidonic acid	Lipids and lipid-like molecules
HMDB0001085	Leukotriene B4	Lipids and lipid-like molecules
HMDB0001090	(R)-5-Diphosphomevalonic acid	Organic oxygen compounds
HMDB0001120	Dimethylallylpyrophosphate	Lipids and lipid-like molecules
HMDB0001149	5-Aminolevulinic acid	Organic acids and derivatives
HMDB0001167	Pyruvaldehyde	Organic oxygen compounds
HMDB0001178	Adenosine diphosphate ribose	Nucleosides, nucleotides, and analogues
HMDB0001193	5-S-HpETE	Lipids and lipid-like molecules
HMDB0001198	Leukotriene C4	Organic acids and derivatives
HMDB0001220	Prostaglandin E2	Lipids and lipid-like molecules
HMDB0001251	Lanosterol	Lipids and lipid-like molecules
HMDB0001256	Spermine	Organic nitrogen compounds
HMDB0001257	Spermidine	Organic nitrogen compounds
HMDB0001264	Dehydroascorbic acid	Organoheterocyclic compounds
HMDB0001285	Geranyl-PP	Lipids and lipid-like molecules
HMDB0001311	D-Lactic acid	Organic acids and derivatives
HMDB0001314	Cyclic GMP	Nucleosides, nucleotides, and analogues
HMDB0001341	ADP	Nucleosides, nucleotides, and analogues
HMDB0001347	Isopentenyl pyrophosphate	Lipids and lipid-like molecules
HMDB0001358	Retinal	Lipids and lipid-like molecules
HMDB0001361	Carbon monoxide	Homogeneous non-metal compounds
HMDB0001388	alpha-Linolenic acid	Lipids and lipid-like molecules
HMDB0001389	Melatonin	Organoheterocyclic compounds
HMDB0001396	5-Methyltetrahydrofolic acid	Organoheterocyclic compounds
HMDB0001403	Prostaglandin D2	Lipids and lipid-like molecules
HMDB0001414	Putrescine	Organic nitrogen compounds
HMDB0001419	24-Hydroxycholesterol	Lipids and lipid-like molecules
HMDB0001429	Phosphate	Homogeneous non-metal compounds
HMDB0001449	Allopregnanolone	Lipids and lipid-like molecules
HMDB0001452	Thromboxane A2	Lipids and lipid-like molecules
HMDB0001496	7alpha-Hydroxycholesterol	Lipids and lipid-like molecules
HMDB0001498	myo-Inositol 1,4,5-trisphosphate	Organic oxygen compounds
HMDB0001509	20-Hydroxy-leukotriene B4	Lipids and lipid-like molecules
HMDB0001514	Glucosamine	Organic oxygen compounds
HMDB0001547	Corticosterone	Lipids and lipid-like molecules
HMDB0001830	Progesterone	Lipids and lipid-like molecules
HMDB0001852	Retinoic Acid	Lipids and lipid-like molecules
HMDB0001903	Calcitriol	Lipids and lipid-like molecules
HMDB0001999	Eicosapentaenoic acid	Lipids and lipid-like molecules
HMDB0002103	27-Hydroxycholesterol	Lipids and lipid-like molecules
HMDB0002183	Docosahexaenoic acid	Not classified
HMDB0002369	9-cis-Retinoic acid	Lipids and lipid-like molecules
HMDB0002925	Dihomo-gamma-linolenic acid	Not classified
HMDB0002961	Dihydrotestosterone	Lipids and lipid-like molecules
HMDB0003073	gamma-Linolenic acid	Lipids and lipid-like molecules
HMDB0003080	Leukotriene D4	Lipids and lipid-like molecules
HMDB0003125	Hydrogen peroxide	Homogeneous non-metal compounds
HMDB0003178	Heme	Not classified
HMDB0003276	Hydrogen sulfide	Homogeneous non-metal compounds
HMDB0003378	Nitric oxide	Homogeneous non-metal compounds
HMDB0003550	Calcidiol	Lipids and lipid-like molecules
HMDB0003848	D-myo-Inositol 3,4,5,6-tetrakisphosphate	Organic oxygen compounds
HMDB0003876	15-HETE	Lipids and lipid-like molecules
HMDB0004080	Anandamide	Organic nitrogen compounds
HMDB0004486	Geranylgeranyl-PP	Lipids and lipid-like molecules
HMDB0005998	20-Hydroxyeicosatetraenoic acid	Lipids and lipid-like molecules
HMDB0006216	11-cis-Retinol	Lipids and lipid-like molecules
HMDB0006219	13-cis-Retinoic acid	Lipids and lipid-like molecules
HMDB0006247	25-Hydroxycholesterol	Lipids and lipid-like molecules
HMDB0006280	7-a,25-Dihydroxycholesterol	Lipids and lipid-like molecules
HMDB0006281	7-a,27-Dihydroxycholesterol	Lipids and lipid-like molecules
HMDB0011134	5-HETE	Lipids and lipid-like molecules
HMDB0012275	Phenylethylamine	Benzenoids
HMDB0014291	Phosphatidylserine	Lipids and lipid-like molecules
HMDB0015531	Iron	Homogeneous metal compounds
HMDB0059597	Hydrogen Ion	Homogeneous non-metal compounds
HMDB0060382	3beta-Hydroxypregn-5-en-20-one sulfate	Lipids and lipid-like molecules
HMDB0004234	12-oxo-Leukotriene B4	Lipids and lipid-like molecules
HMDB0004666	2-arachidonoylglycerol	Lipids and lipid-like molecules
HMDB0004035	22-Hydroxycholesterol	Lipids and lipid-like molecules
HMDB0003759	5-α-Dihydroprogesterone	Lipids and lipid-like molecules
HMDB0002719	Desmosterol	Lipids and lipid-like molecules
HMDB0001032	Dehydroepiandrosterone sulfate	Lipids and lipid-like molecules
HMDB0002200	Leukotriene E4	Lipids and lipid-like molecules
HMDB0004385	Lipoxin A4	Lipids and lipid-like molecules
HMDB0304710	Noradrenaline	Phenylpropanoids and polyketides
HMDB0000253	Pregnenolone	Lipids and lipid-like molecules
HMDB0001139	Prostaglandin F2α	Lipids and lipid-like molecules
HMDB0001335	Prostaglandin I2	Lipids and lipid-like molecules
HMDB0033944	β-PEA	Benzenoids
HMDB0003406	D-Serine	Organic acids and derivatives
HMDB0000876	Vitamin D3	Lipids and lipid-like molecules
HMDB0000586	Potassium	Homogeneous metal compounds
HMDB0006111	12-HETE	Lipids and lipid-like molecules
HMDB0000757	Glycogen	Organic oxygen compounds
HMDB0000715	Kynurenic acid	Organoheterocyclic compounds
HMDB0000719	L-Homoserine	Organic acids and derivatives
HMDB0003229	Palmitoleic acid	Lipids and lipid-like molecules
HMDB0012238	Iodide	Homogeneous non-metal compounds
HMDB0002003	Tetracosanoic acid	Lipids and lipid-like molecules
HMDB0001893	alpha-Tocopherol	Lipids and lipid-like molecules
HMDB0000573	Elaidic acid	Lipids and lipid-like molecules
HMDB0002086	Adenosylcobalamin	Organoheterocyclic compounds
HMDB0000630	Cytosine	Organoheterocyclic compounds
HMDB0006543	Debrisoquine	Organoheterocyclic compounds
HMDB0011733	Glycyl-glycine	Organic acids and derivatives
HMDB0000801	Phytanic acid	Lipids and lipid-like molecules
HMDB0005079	15-Deoxy-d-12,14-PGJ2	Lipids and lipid-like molecules
HMDB0251584	11-deoxy-PGE1	Lipids and lipid-like molecules
HMDB0005088	12-epi LTB4	Lipids and lipid-like molecules
HMDB0012535	12S-HHT	Lipids and lipid-like molecules
HMDB0004692	12R-HETE	Lipids and lipid-like molecules
HMDB0004685	13,14-Dihydro-15-keto PGF2a	Lipids and lipid-like molecules
HMDB0002689	13,14-Dihydro PGE1	Lipids and lipid-like molecules
HMDB0062612	17-phenyl-ω-trinor-PGE2	Lipids and lipid-like molecules
HMDB0001908	19-Hydroxy-PGE2	Lipids and lipid-like molecules
HMDB0010382	1-palmitoyl-lysophosphatidylcholine	Lipids and lipid-like molecules
HMDB0010384	LysoPC(18:0/0:0)	Lipids and lipid-like molecules
HMDB0060728	2',3'-ddATP	Nucleosides, nucleotides, and analogues
HMDB0061690	2-arachidonoylglycerolphosphoinositol	Lipids and lipid-like molecules
HMDB0013657	2-Arachidonyl Glycerol ether	Lipids and lipid-like molecules
HMDB0242148	2-hydroxy capric acid	Lipids and lipid-like molecules
HMDB0245154	2-hydroxylauric acid	Lipids and lipid-like molecules
HMDB0000711	2-hydroxyoctanoic acid	Lipids and lipid-like molecules
HMDB0242460	2-O-methyl-PAF C-18	Lipids and lipid-like molecules
HMDB0010725	3-hydroxy capric acid	Organic acids and derivatives
HMDB0000387	3-hydroxylauric acid	Organic acids and derivatives
HMDB0001954	3-hydroxyoctanoic acid	Organic acids and derivatives
HMDB0304950	3-keto-lithocholic acid	Lipids and lipid-like molecules
HMDB0001538	3-pyridine-acetic acid	Organoheterocyclic compounds
HMDB0246703	4α-PDD	Lipids and lipid-like molecules
HMDB0001457	5beta-Cholestane-3alpha,7alpha,12alpha-triol	Lipids and lipid-like molecules
HMDB0000472	5-hydroxy-L-tryptophan	Organoheterocyclic compounds
HMDB0062423	5-oxo-12-HETE	Lipids and lipid-like molecules
HMDB0010217	5-oxo-ETE	Lipids and lipid-like molecules
HMDB0006119	7beta-Hydroxycholesterol	Lipids and lipid-like molecules
HMDB0247280	7-hydroxycholesterol	Lipids and lipid-like molecules
HMDB0004679	8-HETE	Lipids and lipid-like molecules
HMDB0004670	alpha-Dimorphecolic acid	Lipids and lipid-like molecules
HMDB0000990	Acetaldehyde	Organic oxygen compounds
HMDB0000061	adenosine-3'-5'-bisphosphate	Nucleosides, nucleotides, and analogues
HMDB0003540	adenosine 5'-monophosphate	Nucleosides, nucleotides, and analogues
HMDB0001432	agmatine	Organic nitrogen compounds
HMDB0248318	aminoguanidine	Organic nitrogen compounds
HMDB0248327	aminooxyacetic acid	Organic acids and derivatives
HMDB0001211	Ap4A	Nucleosides, nucleotides, and analogues
HMDB0012587	aspirin triggered lipoxin A4	Lipids and lipid-like molecules
HMDB0014586	Betamethasone	Lipids and lipid-like molecules
HMDB0249529	cADPR	Organic oxygen compounds
HMDB0000969	1,25-Dihydroxyvitamin D3-26,23-lactone	Lipids and lipid-like molecules
HMDB0000653	Cholesterol sulfate	Lipids and lipid-like molecules
HMDB0001532	dATP	Nucleosides, nucleotides, and analogues
HMDB0000511	decanoic acid	Lipids and lipid-like molecules
HMDB0004238	Delta-12-Prostaglandin J2	Lipids and lipid-like molecules
HMDB0014687	Desoximetasone	Lipids and lipid-like molecules
HMDB0014400	diethylstilbestrol	Phenylpropanoids and polyketides
HMDB0031129	dioleoylphosphatidic acid	Lipids and lipid-like molecules
HMDB0006353	dolichol phosphate	Lipids and lipid-like molecules
HMDB0250791	D-phenylalanine	Organic acids and derivatives
HMDB0001425	Estrone sulfate	Lipids and lipid-like molecules
HMDB0001926	17a-Ethynylestradiol	Lipids and lipid-like molecules
HMDB0015125	Exemestane	Lipids and lipid-like molecules
HMDB0304088	farnesyl monophosphate	Lipids and lipid-like molecules
HMDB0005807	gallic acid	Benzenoids
HMDB0000710	γ-hydroxybutyric acid	Lipids and lipid-like molecules
HMDB0000637	Chenodeoxycholic acid glycine conjugate	Lipids and lipid-like molecules
HMDB0001273	Guanosine triphosphate	Nucleosides, nucleotides, and analogues
HMDB0001394	heparin	Organic oxygen compounds
HMDB0001873	isobutyric acid	Organic acids and derivatives
HMDB0014891	Isoflurane	Organohalogen compounds
HMDB0000189	ITP	Nucleosides, nucleotides, and analogues
HMDB0000638	Dodecanoic acid	Lipids and lipid-like molecules
HMDB0007855	LysoPA(18:1(9Z)/0:0)	Lipids and lipid-like molecules
HMDB0254271	lysophosphatidylcholine	Lipids and lipid-like molecules
HMDB0011502	lysophosphatidylethanolamine	Lipids and lipid-like molecules
HMDB0254272	lysophosphatidylinositol	Lipids and lipid-like molecules
HMDB0240603	lysophosphatidylserine	Lipids and lipid-like molecules
HMDB0003352	Menthol	Lipids and lipid-like molecules
HMDB0001370	meso-DAP	Organic acids and derivatives
HMDB0015094	Methylprednisolone	Lipids and lipid-like molecules
HMDB0247174	methyltyrosine	Phenylpropanoids and polyketides
HMDB0001179	NAADP	Nucleosides, nucleotides, and analogues
HMDB0001067	NAAG	Organic acids and derivatives
HMDB0005096	N-arachidonoylglycine	Organic acids and derivatives
HMDB0001934	nicotine	Organoheterocyclic compounds
HMDB0001488	Nicotinic acid	Organoheterocyclic compounds
HMDB0013645	NN-dimethyl-D-erythrosphingosine	Organic nitrogen compounds
HMDB0002088	Oleoylethanolamide	Organic nitrogen compounds
HMDB0015092	Norgestimate	Lipids and lipid-like molecules
HMDB0002100	Palmitoylethanolamide	Organic acids and derivatives
HMDB0059656	OAADPR	Nucleosides, nucleotides, and analogues
HMDB0059928	OAG	Lipids and lipid-like molecules
HMDB0013655	O-Arachidonoyl Ethanolamine	Lipids and lipid-like molecules
HMDB0001183	Octanol	Lipids and lipid-like molecules
HMDB0004825	octopamine	Benzenoids
HMDB0002117	Oleamide	Lipids and lipid-like molecules
HMDB0062195	PAF	Lipids and lipid-like molecules
HMDB0015046	Paricalcitol	Lipids and lipid-like molecules
HMDB0000892	Valeric acid	Lipids and lipid-like molecules
HMDB0002685	Prostaglandin F1a	Lipids and lipid-like molecules
HMDB0002710	Prostaglandin J2	Lipids and lipid-like molecules
HMDB0256525	phosphatidyl (3,5) inositol bisphosphate	Lipids and lipid-like molecules
HMDB0010107	PIP2	Lipids and lipid-like molecules
HMDB0062515	(±)-adrenaline	Benzenoids
HMDB0014773	Prednisone	Lipids and lipid-like molecules
HMDB0000774	pregnenolone sulphate	Lipids and lipid-like molecules
HMDB0000795	pristanic acid	Lipids and lipid-like molecules
HMDB0003733	resolvin D1	Lipids and lipid-like molecules
HMDB0010410	resolvin E1	Lipids and lipid-like molecules
HMDB0253193	(S)-3-hydroxy-3-methylglutaryl-CoA	Lipids and lipid-like molecules
HMDB0056052	SAG	Lipids and lipid-like molecules
HMDB0251510	s-allylglycine	Organic acids and derivatives
HMDB0000027	sapropterin	Organoheterocyclic compounds
HMDB0013078	Stearoylethanolamide	Organic nitrogen compounds
HMDB0007245	SLG	Lipids and lipid-like molecules
HMDB0006482	sphingosylphosphorylcholine	Lipids and lipid-like molecules
HMDB0000036	Taurocholic acid	Lipids and lipid-like molecules
HMDB0015489	Testosterone Propionate	Lipids and lipid-like molecules
HMDB0246055	tiratricol	Benzenoids
HMDB0000935	UDP-glucuronic acid	Organoheterocyclic compounds
HMDB0000290	UDP N-acetyl-glucosamine	Nucleosides, nucleotides, and analogues
HMDB0000947	Undecanoic acid	Lipids and lipid-like molecules
HMDB0014859	Procaine	Benzenoids
HMDB0015292	Chloroprocaine	Benzenoids
HMDB0000975	Trehalose	Organic oxygen compounds
HMDB0014323	Valsartan	Organic acids and derivatives
HMDB0014844	Tamsulosin	Benzenoids
HMDB0008923	PE(16:0/16:0)	Lipids and lipid-like molecules
HMDB0000674	PA(16:0/16:0)	Lipids and lipid-like molecules
HMDB0036565	beta-Ionone	Lipids and lipid-like molecules
HMDB0001442	Prostaglandin E1	Lipids and lipid-like molecules
HMDB0014466	Amitriptyline	Benzenoids
HMDB0014683	Amoxapine	Organoheterocyclic compounds
HMDB0015267	Carvedilol	Organoheterocyclic compounds
HMDB0014620	Chlorpromazine	Organoheterocyclic compounds
HMDB0014677	Ciprofloxacin	Organoheterocyclic compounds
HMDB0015477	Clenbuterol	Benzenoids
HMDB0015282	Desipramine	Organoheterocyclic compounds
HMDB0014328	Amphetamine	Benzenoids
HMDB0040987	(-)-Morphine	Alkaloids and derivatives
HMDB0014680	Nortriptyline	Benzenoids
HMDB0015070	Oxymetazoline	Benzenoids
HMDB0014600	Prazosin	Organoheterocyclic compounds
HMDB0014794	Trazodone	Organoheterocyclic compounds
HMDB0031404	Cyclohexylamine	Organic nitrogen compounds
HMDB0015559	Thioproperazine	Organoheterocyclic compounds
HMDB0032477	Polyoxyethylene 40 monostearate	Lipids and lipid-like molecules
HMDB0014940	Alfentanil	Benzenoids
HMDB0015048	Repaglinide	Organoheterocyclic compounds
HMDB0033439	(-)-alpha-Narcotine	Alkaloids and derivatives
HMDB0029943	Arbutin	Organic oxygen compounds
HMDB0001218	Coumarin	Phenylpropanoids and polyketides
HMDB0035030	Amygdalin	Organic oxygen compounds
HMDB0033441	(±)-alpha-Narcotine	Alkaloids and derivatives
HMDB0036587	Quassin	Lipids and lipid-like molecules
HMDB0031849	2-Ethylpyrazine	Organoheterocyclic compounds
HMDB0030026	Isohumulone A	Lipids and lipid-like molecules
HMDB0034442	L-trans-alpha-Amino-2-carboxycyclopropaneacetic acid	Organic acids and derivatives
HMDB0001448	Sulfate	Homogeneous non-metal compounds
HMDB0001201	Guanosine diphosphate	Nucleosides, nucleotides, and analogues
HMDB0007853	LysoPA(16:0/0:0)	Lipids and lipid-like molecules
HMDB0005189	CE(18:1(11Z))	Lipids and lipid-like molecules
HMDB0006284	L-2,4-diaminobutyric acid	Organic acids and derivatives
HMDB0015397	Sunitinib	Organoheterocyclic compounds
HMDB0033934	beta-Sitostenone	Lipids and lipid-like molecules
HMDB0041130	24-Epibrassinolide	Lipids and lipid-like molecules
HMDB0001925	Ibuprofen	Phenylpropanoids and polyketides
HMDB0015166	Probenecid	Benzenoids
HMDB0000174	L-Fucose	Organic oxygen compounds
HMDB0036861	Ginkgolide B	Lipids and lipid-like molecules
HMDB0035130	Pinusolide	Lipids and lipid-like molecules
HMDB0014638	Zidovudine	Nucleosides, nucleotides, and analogues
HMDB0037790	Polyethylene glycol	Organic oxygen compounds
HMDB0015044	Quinidine	Alkaloids and derivatives
HMDB0014473	Indomethacin	Organoheterocyclic compounds
HMDB0015144	Ketoprofen	Benzenoids
HMDB0015364	Dexamethasone	Lipids and lipid-like molecules
HMDB0014998	Prednisolone	Lipids and lipid-like molecules
HMDB0014565	Spironolactone	Lipids and lipid-like molecules
HMDB0015655	Methyltestosterone	Lipids and lipid-like molecules
HMDB0014855	Norethindrone	Lipids and lipid-like molecules
HMDB0014961	Ethynodiol Diacetate	Lipids and lipid-like molecules
HMDB0015181	Fluocinonide	Lipids and lipid-like molecules
HMDB0014469	Fluorometholone	Lipids and lipid-like molecules
HMDB0000628	Epitestosterone	Lipids and lipid-like molecules
HMDB0006770	5b-Dihydrotestosterone	Lipids and lipid-like molecules
HMDB0014984	Flurandrenolide	Lipids and lipid-like molecules
HMDB0003116	Stanozolol	Lipids and lipid-like molecules
HMDB0002835	Danazol	Lipids and lipid-like molecules
HMDB0014972	Mifepristone	Lipids and lipid-like molecules
HMDB0014326	Flunisolide	Lipids and lipid-like molecules
HMDB0000125	Glutathione	Organic acids and derivatives
HMDB0000686	Isoursodeoxycholic acid	Lipids and lipid-like molecules
HMDB0000899	Androstanedione	Lipids and lipid-like molecules
HMDB0000356	17-Epiestriol	Lipids and lipid-like molecules
HMDB0005036	Fluticasone propionate	Lipids and lipid-like molecules
HMDB0015353	Budesonide	Lipids and lipid-like molecules
HMDB0005049	10-Nitrolinoleic acid	Lipids and lipid-like molecules
HMDB0030180	Crustecdysone	Lipids and lipid-like molecules
HMDB0004667	13-HODE	Lipids and lipid-like molecules
HMDB0000513	5b-Cholestane-3a,7a,12a,23R,25-pentol	Lipids and lipid-like molecules
HMDB0000374	17-Hydroxyprogesterone	Lipids and lipid-like molecules
HMDB0000847	Pelargonic acid	Lipids and lipid-like molecules
HMDB0002725	Nandrolone	Lipids and lipid-like molecules
HMDB0014452	Bexarotene	Lipids and lipid-like molecules
HMDB0005935	Androstenol	Lipids and lipid-like molecules
HMDB0002227	Capsaicin	Benzenoids
HMDB0005047	(9E,11E)-Octadecadienoic acid	Lipids and lipid-like molecules
HMDB0030964	Linolenelaidic acid	Lipids and lipid-like molecules
HMDB0031630	Propane	Hydrocarbons
HMDB0001983	5'-Deoxyadenosine	Nucleosides, nucleotides, and analogues
HMDB0014975	Progabide	Organic oxygen compounds
HMDB0015366	Sevoflurane	Organic oxygen compounds
HMDB0015320	Desflurane	Organohalogen compounds
HMDB0031518	D-Malic acid	Organic acids and derivatives
HMDB0001337	Leukotriene A4	Lipids and lipid-like molecules
HMDB0005089	12(S)-Leukotriene B4	Lipids and lipid-like molecules
HMDB0006059	20-Carboxy-leukotriene B4	Lipids and lipid-like molecules
HMDB0005073	Leukotriene B5	Lipids and lipid-like molecules
HMDB0013633	12-KETE	Lipids and lipid-like molecules
HMDB0015481	Pranlukast	Organoheterocyclic compounds
HMDB0015552	Acepromazine	Organoheterocyclic compounds
HMDB0015273	Doxepin	Organoheterocyclic compounds
HMDB0015069	Maprotiline	Benzenoids
HMDB0015640	Xylometazoline	Benzenoids
HMDB0014979	Dobutamine	Benzenoids
HMDB0013892	N-Desmethylvenlafaxine	Benzenoids
HMDB0014462	Gefitinib	Organoheterocyclic compounds
HMDB0014671	Erlotinib	Organoheterocyclic compounds
HMDB0014397	Phenytoin	Organoheterocyclic compounds
HMDB0001877	Valproic acid	Lipids and lipid-like molecules
HMDB0014956	Propofol	Benzenoids
HMDB0015360	Paclitaxel	Benzenoids
HMDB0015151	Glyburide	Benzenoids
HMDB0014372	Lovastatin	Organoheterocyclic compounds
HMDB0015560	Thiothixene	Organoheterocyclic compounds
HMDB0015051	Amantadine	Organic nitrogen compounds
HMDB0032020	Epinine	Benzenoids
HMDB0015558	Pipotiazine	Organoheterocyclic compounds
HMDB0033871	Benzylamine	Benzenoids
HMDB0015043	Cocaine	Benzenoids
HMDB0014373	Enflurane	Organohalogen compounds
HMDB0015211	Deslanoside	Lipids and lipid-like molecules
HMDB0015224	Ouabain	Benzenoids
HMDB0015468	Digitoxin	Lipids and lipid-like molecules
HMDB0001917	Digoxin	Lipids and lipid-like molecules
HMDB0014652	Acetyldigitoxin	Lipids and lipid-like molecules
HMDB0015039	Ethacrynic acid	Benzenoids
HMDB0001913	Omeprazole	Organoheterocyclic compounds
HMDB0000900	Ergocalciferol	Lipids and lipid-like molecules
HMDB0015504	Alfacalcidol	Lipids and lipid-like molecules
HMDB0015567	Calcipotriol	Lipids and lipid-like molecules
HMDB0015203	Dihydrotachysterol	Lipids and lipid-like molecules
HMDB0036799	Cycloseychellene	Lipids and lipid-like molecules
HMDB0014597	Meperidine	Organoheterocyclic compounds
HMDB0000494	Stigmastanol	Lipids and lipid-like molecules
HMDB0000595	Hydrogen carbonate	Organic acids and derivatives
HMDB0015447	Penbutolol	Benzenoids
HMDB0005087	6-trans-Leukotriene B4	Lipids and lipid-like molecules
HMDB0014602	Acitretin	Lipids and lipid-like molecules
HMDB0014937	Tazarotene	Lipids and lipid-like molecules
HMDB0014355	Adapalene	Lipids and lipid-like molecules
HMDB0014866	Rocuronium	Lipids and lipid-like molecules
HMDB0015180	Lubiprostone	Lipids and lipid-like molecules
HMDB0001551	Palmitaldehyde	Lipids and lipid-like molecules
HMDB0015290	Halothane	Organohalogen compounds
HMDB0000951	Taurochenodesoxycholic acid	Lipids and lipid-like molecules
HMDB0002492	7a-Hydroxy-5b-cholanic acid	Lipids and lipid-like molecules
HMDB0000138	Glycocholic acid	Lipids and lipid-like molecules
HMDB0000946	Ursodeoxycholic acid	Lipids and lipid-like molecules
HMDB0015041	Bimatoprost	Lipids and lipid-like molecules
HMDB0014792	Latanoprost	Lipids and lipid-like molecules
HMDB0005076	13,14-Dihydro PGF-1a	Lipids and lipid-like molecules
HMDB0002580	Taurolithocholic acid 3-sulfate	Lipids and lipid-like molecules
HMDB0031479	1-Heptanol	Lipids and lipid-like molecules
HMDB0011624	Decyl alcohol	Lipids and lipid-like molecules
HMDB0036584	Tetramethylpyrazine	Organoheterocyclic compounds
HMDB0034261	(±)-2-Octanol	Lipids and lipid-like molecules
HMDB0015446	Mestranol	Lipids and lipid-like molecules
HMDB0015316	Fluoxymesterone	Lipids and lipid-like molecules
HMDB0015579	Quinestrol	Lipids and lipid-like molecules
HMDB0003818	5-Androstenediol	Lipids and lipid-like molecules
HMDB0014511	Levonorgestrel	Lipids and lipid-like molecules
HMDB0000429	17alpha-Estradiol	Lipids and lipid-like molecules
HMDB0000335	16a-Hydroxyestrone	Lipids and lipid-like molecules
HMDB0015500	Allylestrenol	Lipids and lipid-like molecules
HMDB0015327	Estramustine	Lipids and lipid-like molecules
HMDB0015240	Trilostane	Lipids and lipid-like molecules
HMDB0014439	Etonogestrel	Lipids and lipid-like molecules
HMDB0015082	Fulvestrant	Lipids and lipid-like molecules
HMDB0000431	16,17-Epiestriol	Lipids and lipid-like molecules
HMDB0029415	S-Carboxymethyl-L-cysteine	Organic acids and derivatives
HMDB0041008	1-Methyl-6-phenyl-1H-imidazo[4,5-b]pyridin-2-amine	Organoheterocyclic compounds
HMDB0014449	Desogestrel	Lipids and lipid-like molecules
HMDB0033956	Dichlorvos	Organic acids and derivatives
HMDB0032572	Methylparaben	Benzenoids
HMDB0034413	1,2-Benzisothiazol-3(2H)-one	Organoheterocyclic compounds
HMDB0029864	2-Amino-3,8-dimethyl-3H-imidazo[4,5-f]quinoxaline	Organoheterocyclic compounds
HMDB0015388	Lapatinib	Organoheterocyclic compounds
HMDB0015604	Permethrin	Lipids and lipid-like molecules
HMDB0033835	Propyl gallate	Benzenoids
HMDB0001939	Medroxyprogesterone	Lipids and lipid-like molecules
HMDB0015467	Drospirenone	Lipids and lipid-like molecules
HMDB0004031	11beta-Hydroxyprogesterone	Lipids and lipid-like molecules
HMDB0014838	Eplerenone	Lipids and lipid-like molecules
HMDB0014825	Fludrocortisone	Lipids and lipid-like molecules
HMDB0014758	Triamcinolone	Lipids and lipid-like molecules
HMDB0000015	Cortexolone	Lipids and lipid-like molecules
HMDB0002802	Cortisone	Lipids and lipid-like molecules
HMDB0015304	Orphenadrine	Benzenoids
HMDB0000258	Sucrose	Organic oxygen compounds
HMDB0030396	(±)-Tryptophan	Organoheterocyclic compounds
HMDB0029723	Saccharin	Organoheterocyclic compounds
HMDB0036634	Phlorizin	Phenylpropanoids and polyketides
HMDB0029596	Chloroform	Organohalogen compounds
HMDB0014426	Lidocaine	Benzenoids
HMDB0005007	Simvastatin	Organoheterocyclic compounds
HMDB0015175	Thalidomide	Organoheterocyclic compounds
HMDB0015362	Saquinavir	Organic acids and derivatives
HMDB0001362	Hydrogen	Homogeneous non-metal compounds
HMDB0033438	Na,Na-Dimethylhistamine	Organic nitrogen compounds
HMDB0014967	Diazepam	Organoheterocyclic compounds
HMDB0008036	PC(18:0/18:0)	Lipids and lipid-like molecules
HMDB0010283	CL(20:4(8Z,11Z,14Z,17Z)/20:4(5Z,8Z,11Z,14Z)/18:2(9Z,12Z)/16:0)	Lipids and lipid-like molecules
HMDB0031340	Cyclamic acid	Organic acids and derivatives
HMDB0010351	11-beta-Hydroxyandrosterone-3-glucuronide	Lipids and lipid-like molecules
HMDB0030353	Arecoline	Alkaloids and derivatives
HMDB0001383	Sphinganine 1-phosphate	Lipids and lipid-like molecules
HMDB0000722	Lithocholyltaurine	Lipids and lipid-like molecules
HMDB0000937	Stigmasterol	Lipids and lipid-like molecules
HMDB0004949	Cer(d18:1/16:0)	Lipids and lipid-like molecules
HMDB0015064	Misoprostol	Lipids and lipid-like molecules
HMDB0015220	Iloprost	Lipids and lipid-like molecules
HMDB0040292	Imidacloprid	Organic nitrogen compounds
HMDB0035765	p-Menthan-3-ol	Lipids and lipid-like molecules
HMDB0002350	Octadecanol	Lipids and lipid-like molecules
HMDB0000011	3-Hydroxybutyric acid	Organic acids and derivatives
HMDB0015096	Mepivacaine	Organoheterocyclic compounds
HMDB0011537	MG(0:0/18:1(9Z)/0:0)	Lipids and lipid-like molecules
HMDB0010572	PG(16:0/18:0)	Lipids and lipid-like molecules
HMDB0015431	Pipecuronium	Lipids and lipid-like molecules
HMDB0015160	Amlexanox	Organoheterocyclic compounds
HMDB0014894	Hexachlorophene	Benzenoids
HMDB0000493	5alpha-Androstane-3beta,17beta-diol	Lipids and lipid-like molecules
HMDB0007851	LysoPA(0:0/18:1(9Z))	Lipids and lipid-like molecules
HMDB0015343	Ceftriaxone	Organic oxygen compounds
HMDB0001878	Thymol	Lipids and lipid-like molecules
HMDB0038707	Ganoderiol F	Lipids and lipid-like molecules
HMDB0014522	Dydrogesterone	Lipids and lipid-like molecules
HMDB0015658	Norelgestromin	Lipids and lipid-like molecules
HMDB0002720	Gestrinone	Lipids and lipid-like molecules
HMDB0031832	Methyl methanethiosulfonate	Organosulfur compounds
HMDB0015668	Gestodene	Lipids and lipid-like molecules
HMDB0015150	Sulfamethoxazole	Benzenoids
HMDB0000826	Pentadecanoic acid	Lipids and lipid-like molecules
HMDB0014770	Docosanol	Lipids and lipid-like molecules
HMDB0001470	Tiglic acid	Lipids and lipid-like molecules
HMDB0000535	Caproic acid	Lipids and lipid-like molecules
HMDB0031812	Oxfendazole	Organoheterocyclic compounds
HMDB0007158	DG(18:0/18:0/0:0)	Lipids and lipid-like molecules
HMDB0031012	Glycerol 1,2-dioctadecanoate	Lipids and lipid-like molecules
HMDB0007161	DG(18:0/18:2(9Z,12Z)/0:0)	Lipids and lipid-like molecules
HMDB0007170	DG(18:0/20:4(5Z,8Z,11Z,14Z)/0:0)	Lipids and lipid-like molecules
HMDB0030463	Hyperforin	Lipids and lipid-like molecules
HMDB0001984	Finasteride	Lipids and lipid-like molecules
HMDB0015536	Imipenem	Organoheterocyclic compounds
HMDB0015215	Orlistat	Organic acids and derivatives
HMDB0015148	Clobetasol	Lipids and lipid-like molecules
HMDB0014668	Dibucaine	Organoheterocyclic compounds
HMDB0015029	Oxybuprocaine	Benzenoids
HMDB0015522	Sulfamethazine	Benzenoids
HMDB0034312	Isopimpinellin	Phenylpropanoids and polyketides
HMDB0029433	L-2-Amino-4-methylenepentanedioic acid	Organic acids and derivatives
HMDB0030094	Betulinic acid	Lipids and lipid-like molecules
HMDB0004025	Pregnanediol	Lipids and lipid-like molecules
HMDB0000896	Taurodeoxycholic acid	Lipids and lipid-like molecules
HMDB0002364	Oleanolic acid	Lipids and lipid-like molecules
HMDB0002395	Ursolic acid	Lipids and lipid-like molecules
HMDB0000698	Lithocholic acid glycine conjugate	Lipids and lipid-like molecules
HMDB0029878	D-Tartaric acid	Organic oxygen compounds
HMDB0014559	Ampicillin	Organoheterocyclic compounds
HMDB0015568	Vorinostat	Benzenoids
HMDB0014746	Chloroquine	Organoheterocyclic compounds
HMDB0015212	Vigabatrin	Organic acids and derivatives
HMDB0014468	Tolcapone	Benzenoids
HMDB0013650	Arachidonoyl Serinol	Lipids and lipid-like molecules
HMDB0013625	Dihomo-gamma-linolenoylethanolamide	Organic nitrogen compounds
HMDB0013626	Adrenoyl ethanolamide	Organic nitrogen compounds
HMDB0031184	N-Isobutyl-2,4,8,10,12-tetradecapentaenamide	Lipids and lipid-like molecules
HMDB0031183	N-(2-Hydroxyisobutyl)-2,4,8,10,12-tetradecapentaenamide	Lipids and lipid-like molecules
HMDB0013649	Eicosapentaenoyl Ethanolamide	Organic nitrogen compounds
HMDB0013658	Docosahexaenoyl Ethanolamide	Organic nitrogen compounds
HMDB0014996	Drostanolone	Lipids and lipid-like molecules
HMDB0015694	Nandrolone decanoate	Lipids and lipid-like molecules
HMDB0015119	Nandrolone phenpropionate	Lipids and lipid-like molecules
HMDB0015587	Cyproterone	Lipids and lipid-like molecules
HMDB0014759	Oxandrolone	Lipids and lipid-like molecules
HMDB0034170	2-Hydroxybenzaldehyde	Organic oxygen compounds
HMDB0004627	Calusterone	Lipids and lipid-like molecules
HMDB0005849	4-Androstenediol	Lipids and lipid-like molecules
HMDB0004626	Tetrahydrogestrinone	Lipids and lipid-like molecules
HMDB0005814	Testosterone enanthate	Lipids and lipid-like molecules
HMDB0015459	Cortisone acetate	Lipids and lipid-like molecules
HMDB0014538	Beclometasone dipropionate	Lipids and lipid-like molecules
HMDB0015033	Rimexolone	Lipids and lipid-like molecules
HMDB0015262	Prednicarbate	Lipids and lipid-like molecules
HMDB0014368	Diflorasone	Lipids and lipid-like molecules
HMDB0014398	Medrysone	Lipids and lipid-like molecules
HMDB0014902	Mometasone	Lipids and lipid-like molecules
HMDB0015676	Difluprednate	Lipids and lipid-like molecules
HMDB0014433	Amcinonide	Lipids and lipid-like molecules
HMDB0014801	Flumethasone Pivalate	Lipids and lipid-like molecules
HMDB0015480	Ciclesonide	Lipids and lipid-like molecules
HMDB0014385	Alclometasone	Lipids and lipid-like molecules
HMDB0014976	Clocortolone	Lipids and lipid-like molecules
HMDB0015389	Desonide	Lipids and lipid-like molecules
HMDB0015462	Paramethasone	Lipids and lipid-like molecules
HMDB0014734	Halobetasol Propionate	Lipids and lipid-like molecules
HMDB0015011	Loteprednol	Lipids and lipid-like molecules
HMDB0014823	Trovafloxacin	Organoheterocyclic compounds
HMDB0015137	Levobupivacaine	Organoheterocyclic compounds
HMDB0014783	Dyclonine	Organic oxygen compounds
HMDB0014945	Proparacaine	Benzenoids
HMDB0014616	Hexylcaine	Benzenoids
HMDB0037362	Isoquercitrin	Phenylpropanoids and polyketides
HMDB0033007	(2R,3R)-2,3-Butanediol	Organic oxygen compounds
HMDB0029686	4-Methoxybenzaldehyde	Benzenoids
HMDB0033963	Allicin	Organic acids and derivatives
HMDB0006283	20alpha-Hydroxycholesterol	Lipids and lipid-like molecules
HMDB0029593	Trichloroethylene	Organohalogen compounds
HMDB0000176	Maleic acid	Organic acids and derivatives
HMDB0001381	Prostaglandin H2	Lipids and lipid-like molecules
HMDB0000308	3b-Hydroxy-5-cholenoic acid	Lipids and lipid-like molecules
HMDB0041604	3-Mercaptopropanoic acid	Organic acids and derivatives
HMDB0032876	Rhein	Benzenoids
HMDB0015495	Ajmaline	Alkaloids and derivatives
HMDB0015498	Aprindine	Benzenoids
HMDB0015189	Tocainide	Benzenoids
HMDB0002226	Adrenic acid	Lipids and lipid-like molecules
HMDB0006528	Docosapentaenoic acid (22n-3)	Lipids and lipid-like molecules
HMDB0005830	5a-Androstan-3b-ol	Lipids and lipid-like molecules
HMDB0003033	Canrenone	Lipids and lipid-like molecules
HMDB0029521	Norizalpinin	Phenylpropanoids and polyketides
HMDB0030091	beta-D-Glucosamine	Organic oxygen compounds
HMDB0010731	(R)-3-Hydroxy-tetradecanoic acid	Lipids and lipid-like molecules
HMDB0032628	2-Aminoacetophenone	Organic oxygen compounds

## Sheet: Table S2 Sensors collected from
Table S2 Sensors collected from the five databases and their classification
Gene symbol	HGNC ID	Protein name	Uniprot ID	Classification
ABCA1	29	ABCA1_HUMAN	O95477	Transporter
ABCB1	40	MDR1_HUMAN	P08183	Transporter
ABCB11	42	ABCBB_HUMAN	O95342	Transporter
ABCB4	45	MDR3_HUMAN	P21439	Transporter
ABCC1	51	MRP1_HUMAN	P33527	Transporter
ABCC10	52	MRP7_HUMAN	Q5T3U5	Transporter
ABCC3	54	MRP3_HUMAN	O15438	Transporter
ABCC6	57	MRP6_HUMAN	O95255	Transporter
ABCC8	59	ABCC8_HUMAN	Q09428	Transporter
ABCG1	73	ABCG1_HUMAN	P45844	Transporter
ABCG2	74	ABCG2_HUMAN	Q9UNQ0	Transporter
ACHE	108	ACES_HUMAN	P22303	Cell surface receptor
ACKR1	4035	ACKR1_HUMAN	Q16570	Cell surface receptor
ACKR3	23692	ACKR3_HUMAN	P25106	Cell surface receptor
ACVR1	171	ACVR1_HUMAN	Q04771	Cell surface receptor
ACVR1B	172	ACV1B_HUMAN	P36896	Cell surface receptor
ACVR2A	173	AVR2A_HUMAN	P27037	Cell surface receptor
ACVR2B	174	AVR2B_HUMAN	Q13705	Cell surface receptor
ACVRL1	175	ACVL1_HUMAN	P37023	Cell surface receptor
ADGRA1	13838	AGRA1_HUMAN	Q86SQ6	Cell surface receptor
ADGRA2	17849	AGRA2_HUMAN	Q96PE1	Cell surface receptor
ADGRA3	13839	AGRA3_HUMAN	Q8IWK6	Cell surface receptor
ADGRB1	943	AGRB1_HUMAN	O14514	Cell surface receptor
ADGRB3	945	AGRB3_HUMAN	O60242	Cell surface receptor
ADGRD1	19893	AGRD1_HUMAN	Q6QNK2	Cell surface receptor
ADGRE1	3336	AGRE1_HUMAN	Q14246	Cell surface receptor
ADGRE2	3337	AGRE2_HUMAN	Q9UHX3	Cell surface receptor
ADGRE3	23647	AGRE3_HUMAN	Q9BY15	Cell surface receptor
ADGRE5	1711	AGRE5_HUMAN	P48960	Cell surface receptor
ADGRF1	18990	AGRF1_HUMAN	Q5T601	Cell surface receptor
ADGRF3	18989	AGRF3_HUMAN	Q8IZF5	Cell surface receptor
ADGRF4	19011	AGRF4_HUMAN	Q8IZF3	Cell surface receptor
ADGRF5	19030	AGRF5_HUMAN	Q8IZF2	Cell surface receptor
ADGRG2	4516	AGRG2_HUMAN	Q8IZP9	Cell surface receptor
ADGRG3	13728	AGRG3_HUMAN	Q86Y34	Cell surface receptor
ADGRG4	18992	AGRG4_HUMAN	Q8IZF6	Cell surface receptor
ADGRG5	19010	AGRG5_HUMAN	Q8IZF4	Cell surface receptor
ADGRG6	13841	AGRG6_HUMAN	Q86SQ4	Cell surface receptor
ADGRG7	19241	AGRG7_HUMAN	Q96K78	Cell surface receptor
ADGRL1	20973	AGRL1_HUMAN	O94910	Cell surface receptor
ADGRL2	18582	AGRL2_HUMAN	O95490	Cell surface receptor
ADGRL3	20974	AGRL3_HUMAN	Q9HAR2	Cell surface receptor
ADGRL4	20822	AGRL4_HUMAN	Q9HBW9	Cell surface receptor
ADORA1	262	AA1R_HUMAN	P30542	Cell surface receptor
ADORA2A	263	AA2AR_HUMAN	P29274	Cell surface receptor
ADORA2B	264	AA2BR_HUMAN	P29275	Cell surface receptor
ADORA3	268	AA3R_HUMAN	P0DMS8	Cell surface receptor
ADRA1A	277	ADA1A_HUMAN	P35348	Other receptor
ADRA1B	278	ADA1B_HUMAN	P35368	Other receptor
ADRA1D	280	ADA1D_HUMAN	P25100	Cell surface receptor
ADRA2A	281	ADA2A_HUMAN	P08913	Cell surface receptor
ADRA2B	282	ADA2B_HUMAN	P18089	Cell surface receptor
ADRA2C	283	ADA2C_HUMAN	P18825	Cell surface receptor
ADRB1	285	ADRB1_HUMAN	P08588	Cell surface receptor
ADRB2	286	ADRB2_HUMAN	P07550	Other receptor
ADRB3	288	ADRB3_HUMAN	P13945	Cell surface receptor
AGTR1	336	AGTR1_HUMAN	P30556	Cell surface receptor
AGTR2	338	AGTR2_HUMAN	P50052	Cell surface receptor
ALK	427	ALK_HUMAN	Q9UM73	Cell surface receptor
AMHR2	465	AMHR2_HUMAN	Q16671	Cell surface receptor
AMN	14604	AMNLS_HUMAN	Q9BXJ7	Transporter
ANO1	21625	ANO1_HUMAN	Q5XXA6	Transporter
APLNR	339	APJ_HUMAN	P35414	Cell surface receptor
AQP3	636	AQP3_HUMAN	Q92482	Transporter
AR	644	ANDR_HUMAN	P10275	Other receptor
ASIC1	100	ASIC1_HUMAN	P78348	Transporter
ASIC2	99	ASIC2_HUMAN	Q16515	Transporter
ASIC3	101	ASIC3_HUMAN	Q9UHC3	Transporter
ATP10A	13542	AT10A_HUMAN	O60312	Transporter
ATP11B	13553	AT11B_HUMAN	Q9Y2G3	Transporter
ATP11C	13554	AT11C_HUMAN	Q8NB49	Transporter
ATP12A	13816	AT12A_HUMAN	P54707	Transporter
ATP13A1	24215	AT131_HUMAN	Q9HD20	Transporter
ATP1A1	799	AT1A1_HUMAN	P05023	Transporter
ATP1A2	800	AT1A2_HUMAN	P50993	Transporter
ATP1A4	14073	AT1A4_HUMAN	Q13733	Transporter
ATP2A1	811	AT2A1_HUMAN	O14983	Transporter
ATP2A2	812	AT2A2_HUMAN	P16615	Transporter
ATP2A3	813	AT2A3_HUMAN	Q93084	Transporter
ATP2C2	29103	AT2C2_HUMAN	O75185	Transporter
ATP4A	819	ATP4A_HUMAN	P20648	Transporter
ATP5F1D	837	ATPD_HUMAN	P30049	Transporter
ATP7A	869	ATP7A_HUMAN	Q04656	Transporter
ATP7B	870	ATP7B_HUMAN	P35670	Transporter
ATP8B4	13536	AT8B4_HUMAN	Q8TF62	Transporter
AVPR1A	895	V1AR_HUMAN	P37288	Cell surface receptor
AVPR1B	896	V1BR_HUMAN	P47901	Cell surface receptor
AVPR2	897	V2R_HUMAN	P30518	Cell surface receptor
AXL	905	UFO_HUMAN	P30530	Cell surface receptor
BDKRB1	1029	BKRB1_HUMAN	P46663	Cell surface receptor
BMPR2	1078	BMPR2_HUMAN	Q13873	Cell surface receptor
BRS3	1113	BRS3_HUMAN	P32247	Cell surface receptor
CA1	1368	CAH1_HUMAN	P00915	Other receptor
CA14	1372	CAH14_HUMAN	Q9ULX7	Cell surface receptor
CA5A	1377	CAH5A_HUMAN	P35218	Other receptor
CA7	1381	CAH7_HUMAN	P43166	Other receptor
CACNA1C	1390	CAC1C_HUMAN	Q13936	Transporter
CACNA1G	1394	CAC1G_HUMAN	O43497	Transporter
CACNA1H	1395	CAC1H_HUMAN	O95180	Transporter
CACNA1I	1396	CAC1I_HUMAN	Q9P0X4	Transporter
CALCRL	16709	CALRL_HUMAN	Q16602	Cell surface receptor
CASR	1514	CASR_HUMAN	P41180	Cell surface receptor
CATSPER1	17116	CTSR1_HUMAN	Q8NEC5	Transporter
CATSPER2	18810	CTSR2_HUMAN	Q96P56	Transporter
CATSPER3	20819	CTSR3_HUMAN	Q86XQ3	Transporter
CATSPER4	23220	CTSR4_HUMAN	Q7RTX7	Transporter
CBS	1550	CBS_HUMAN	P35520	Other receptor
CCKAR	1570	CCKAR_HUMAN	P32238	Cell surface receptor
CCKBR	1571	GASR_HUMAN	P32239	Cell surface receptor
CCR1	1602	CCR1_HUMAN	P32246	Cell surface receptor
CCR3	1604	CCR3_HUMAN	P51677	Cell surface receptor
CCR4	1605	CCR4_HUMAN	P51679	Cell surface receptor
CCR5	1606	CCR5_HUMAN	P51681	Cell surface receptor
CCR9	1610	CCR9_HUMAN	P51686	Cell surface receptor
CD36	1663	CD36_HUMAN	P16671	Other receptor
CD38	1667	CD38_HUMAN	P28907	Other receptor
CFTR	1884	CFTR_HUMAN	P13569	Transporter
CHRM1	1950	ACM1_HUMAN	P11229	Cell surface receptor
CHRM2	1951	ACM2_HUMAN	P08172	Cell surface receptor
CHRM3	1952	ACM3_HUMAN	P20309	Other receptor
CHRM4	1953	ACM4_HUMAN	P08173	Cell surface receptor
CHRM5	1954	ACM5_HUMAN	P08912	Cell surface receptor
CHRNA1	1955	ACHA_HUMAN	P02708	Cell surface receptor
CHRNA10	13800	ACH10_HUMAN	Q9GZZ6	Cell surface receptor
CHRNA2	1956	ACHA2_HUMAN	Q15822	Cell surface receptor
CHRNA3	1957	ACHA3_HUMAN	P32297	Other receptor
CHRNA4	1958	ACHA4_HUMAN	P43681	Cell surface receptor
CHRNA5	1959	ACHA5_HUMAN	P30532	Cell surface receptor
CHRNA6	15963	ACHA6_HUMAN	Q15825	Cell surface receptor
CHRNA7	1960	ACHA7_HUMAN	P36544	Cell surface receptor
CHRNA9	14079	ACHA9_HUMAN	Q9UGM1	Cell surface receptor
CHRNB1	1961	ACHB_HUMAN	P11230	Cell surface receptor
CHRNB2	1962	ACHB2_HUMAN	P17787	Cell surface receptor
CHRNB3	1963	ACHB3_HUMAN	Q05901	Cell surface receptor
CHRNB4	1964	ACHB4_HUMAN	P30926	Cell surface receptor
CHRND	1965	ACHD_HUMAN	Q07001	Cell surface receptor
CHRNE	1966	ACHE_HUMAN	Q04844	Cell surface receptor
CHRNG	1967	ACHG_HUMAN	P07510	Cell surface receptor
CLCN2	2020	CLCN2_HUMAN	P51788	Transporter
CMKLR1	2121	CML1_HUMAN	Q99788	Cell surface receptor
CNGA1	2148	CNGA1_HUMAN	P29973	Cell surface receptor
CNGA3	2150	CNGA3_HUMAN	Q16281	Transporter
CNGB1	2151	CNGB1_HUMAN	Q14028	Transporter
CNR1	2159	CNR1_HUMAN	P21554	Transporter
CNR2	2160	CNR2_HUMAN	P34972	Other receptor
COMT	2228	COMT_HUMAN	P21964	Other receptor
CRHR2	2358	CRFR2_HUMAN	Q13324	Cell surface receptor
CSF1R	2433	CSF1R_HUMAN	P07333	Cell surface receptor
CSF2RB	2436	IL3RB_HUMAN	P32927	Cell surface receptor
CTH	2501	CGL_HUMAN	P32929	Other receptor
CUBN	2548	CUBN_HUMAN	O60494	Other receptor
CXCR1	6026	CXCR1_HUMAN	P25024	Cell surface receptor
CXCR2	6027	CXCR2_HUMAN	P25025	Cell surface receptor
CXCR4	2561	CXCR4_HUMAN	P61073	Other receptor
CXCR6	16647	CXCR6_HUMAN	O00574	Cell surface receptor
CYP19A1	2594	CP19A_HUMAN	P11511	Other receptor
CYSLTR1	17451	CLTR1_HUMAN	Q9Y271	Cell surface receptor
CYSLTR2	18274	CLTR2_HUMAN	Q9NS75	Cell surface receptor
DDR1	2730	DDR1_HUMAN	Q08345	Cell surface receptor
DDR2	2731	DDR2_HUMAN	Q16832	Cell surface receptor
DHX58	29517	DHX58_HUMAN	Q96C10	Other receptor
DRD1	3020	DRD1_HUMAN	P21728	Other receptor
DRD2	3023	DRD2_HUMAN	P14416	Other receptor
DRD3	3024	DRD3_HUMAN	P35462	Cell surface receptor
DRD4	3025	DRD4_HUMAN	P21917	Cell surface receptor
DRD5	3026	DRD5_HUMAN	P21918	Cell surface receptor
EDNRA	3179	EDNRA_HUMAN	P25101	Cell surface receptor
EDNRB	3180	EDNRB_HUMAN	P24530	Cell surface receptor
EGFR	3236	EGFR_HUMAN	P00533	Other receptor
EPHA1	3385	EPHA1_HUMAN	P21709	Cell surface receptor
EPHA10	19987	EPHAA_HUMAN	Q5JZY3	Cell surface receptor
EPHA2	3386	EPHA2_HUMAN	P29317	Cell surface receptor
EPHA3	3387	EPHA3_HUMAN	P29320	Cell surface receptor
EPHA4	3388	EPHA4_HUMAN	P54764	Cell surface receptor
EPHA5	3389	EPHA5_HUMAN	P54756	Cell surface receptor
EPHA7	3390	EPHA7_HUMAN	Q15375	Cell surface receptor
EPHA8	3391	EPHA8_HUMAN	P29322	Cell surface receptor
EPHB1	3392	EPHB1_HUMAN	P54762	Cell surface receptor
EPHB2	3393	EPHB2_HUMAN	P29323	Cell surface receptor
EPHB3	3394	EPHB3_HUMAN	P54753	Cell surface receptor
EPHB4	3395	EPHB4_HUMAN	P54760	Cell surface receptor
ERBB2	3430	ERBB2_HUMAN	P04626	Other receptor
ERBB3	3431	ERBB3_HUMAN	P21860	Cell surface receptor
ERBB4	3432	ERBB4_HUMAN	Q15303	Other receptor
ESR1	3467	ESR1_HUMAN	P03372	Other receptor
ESR2	3468	ESR2_HUMAN	Q92731	Nuclear receptor
ESRRA	3471	ERR1_HUMAN	P11474	Other receptor
ESRRB	3473	ERR2_HUMAN	O95718	Other receptor
ESRRG	3474	ERR3_HUMAN	P62508	Nuclear receptor
F2R	3537	PAR1_HUMAN	P25116	Cell surface receptor
F2RL1	3538	PAR2_HUMAN	P55085	Cell surface receptor
F2RL2	3539	PAR3_HUMAN	O00254	Cell surface receptor
F2RL3	3540	PAR4_HUMAN	Q96RI0	Cell surface receptor
FCER1A	3609	FCERA_HUMAN	P12319	Cell surface receptor
FCER2	3612	FCER2_HUMAN	P06734	Cell surface receptor
FDPS	3631	FPPS_HUMAN	P14324	Other receptor
FFAR1	4498	FFAR1_HUMAN	O14842	Cell surface receptor
FFAR2	4501	FFAR2_HUMAN	O15552	Cell surface receptor
FFAR3	4499	FFAR3_HUMAN	O14843	Cell surface receptor
FFAR4	19061	FFAR4_HUMAN	Q5NUL3	Other receptor
FGFR2	3689	FGFR2_HUMAN	P21802	Cell surface receptor
FGFR3	3690	FGFR3_HUMAN	P22607	Other receptor
FGFR4	3691	FGFR4_HUMAN	P22455	Other receptor
FLT1	3763	VGFR1_HUMAN	P17948	Other receptor
FLT3	3765	FLT3_HUMAN	P36888	Cell surface receptor
FLT4	3767	VGFR3_HUMAN	P35916	Other receptor
FOLR1	3791	FOLR1_HUMAN	P15328	Cell surface receptor
FOLR2	3793	FOLR2_HUMAN	P14207	Cell surface receptor
FPR1	3826	FPR1_HUMAN	P21462	Cell surface receptor
FPR2	3827	FPR2_HUMAN	P25090	Cell surface receptor
FPR3	3828	FPR3_HUMAN	P25089	Cell surface receptor
FXYD2	4026	ATNG_HUMAN	P54710	Transporter
FZD1	4038	FZD1_HUMAN	Q9UP38	Cell surface receptor
FZD10	4039	FZD10_HUMAN	Q9ULW2	Cell surface receptor
FZD2	4040	FZD2_HUMAN	Q14332	Cell surface receptor
FZD3	4041	FZD3_HUMAN	Q9NPG1	Cell surface receptor
FZD4	4042	FZD4_HUMAN	Q9ULV1	Cell surface receptor
FZD5	4043	FZD5_HUMAN	Q13467	Other receptor
FZD6	4044	FZD6_HUMAN	O60353	Other receptor
FZD7	4045	FZD7_HUMAN	O75084	Cell surface receptor
FZD8	4046	FZD8_HUMAN	Q9H461	Other receptor
FZD9	4047	FZD9_HUMAN	O00144	Cell surface receptor
GABBR1	4070	GABR1_HUMAN	Q9UBS5	Other receptor
GABBR2	4507	GABR2_HUMAN	O75899	Cell surface receptor
GABRA1	4075	GBRA1_HUMAN	P14867	Cell surface receptor
GABRA2	4076	GBRA2_HUMAN	P47869	Cell surface receptor
GABRA3	4077	GBRA3_HUMAN	P34903	Cell surface receptor
GABRA4	4078	GBRA4_HUMAN	P48169	Cell surface receptor
GABRA5	4079	GBRA5_HUMAN	P31644	Cell surface receptor
GABRA6	4080	GBRA6_HUMAN	Q16445	Cell surface receptor
GABRB1	4081	GBRB1_HUMAN	P18505	Cell surface receptor
GABRB2	4082	GBRB2_HUMAN	P47870	Cell surface receptor
GABRB3	4083	GBRB3_HUMAN	P28472	Cell surface receptor
GABRD	4084	GBRD_HUMAN	O14764	Cell surface receptor
GABRE	4085	GBRE_HUMAN	P78334	Cell surface receptor
GABRG1	4086	GBRG1_HUMAN	Q8N1C3	Cell surface receptor
GABRG2	4087	GBRG2_HUMAN	P18507	Cell surface receptor
GABRG3	4088	GBRG3_HUMAN	Q99928	Cell surface receptor
GABRP	4089	GBRP_HUMAN	O00591	Cell surface receptor
GABRQ	14454	GBRT_HUMAN	Q9UN88	Cell surface receptor
GABRR1	4090	GBRR1_HUMAN	P24046	Cell surface receptor
GABRR2	4091	GBRR2_HUMAN	P28476	Cell surface receptor
GABRR3	17969	GBRR3_HUMAN	A8MPY1	Cell surface receptor
GAD1	4092	DCE1_HUMAN	Q99259	Other receptor
GAD2	4093	DCE2_HUMAN	Q05329	Other receptor
GALR1	4132	GALR1_HUMAN	P47211	Cell surface receptor
GALR2	4133	GALR2_HUMAN	O43603	Cell surface receptor
GALR3	4134	GALR3_HUMAN	O60755	Cell surface receptor
GC	4187	VTDB_HUMAN	P02774	Transporter
GCGR	4192	GLR_HUMAN	P47871	Cell surface receptor
GFRA1	4243	GFRA1_HUMAN	P56159	Other receptor
GFRA2	4244	GFRA2_HUMAN	O00451	Cell surface receptor
GFRA3	4245	GFRA3_HUMAN	O60609	Cell surface receptor
GGPS1	4249	GGPPS_HUMAN	O95749	Other receptor
GHR	4263	GHR_HUMAN	P10912	Cell surface receptor
GHRHR	4266	GHRHR_HUMAN	Q02643	Cell surface receptor
GHSR	4267	GHSR_HUMAN	Q92847	Cell surface receptor
GIPR	4271	GIPR_HUMAN	P48546	Cell surface receptor
GJA1	4274	CXA1_HUMAN	P17302	Transporter
GJA10	16995	CXA10_HUMAN	Q969M2	Transporter
GJA3	4277	CXA3_HUMAN	Q9Y6H8	Transporter
GJA4	4278	CXA4_HUMAN	P35212	Transporter
GJA5	4279	CXA5_HUMAN	P36382	Transporter
GJA8	4281	CXA8_HUMAN	P48165	Transporter
GJA9	19155	CXA9_HUMAN	P57773	Transporter
GJB1	4283	CXB1_HUMAN	P08034	Transporter
GJB2	4284	CXB2_HUMAN	P29033	Transporter
GJB3	4285	CXB3_HUMAN	O75712	Transporter
GJB4	4286	CXB4_HUMAN	Q9NTQ9	Transporter
GJB5	4287	CXB5_HUMAN	O95377	Transporter
GJB6	4288	CXB6_HUMAN	O95452	Transporter
GJB7	16690	CXB7_HUMAN	Q6PEY0	Transporter
GJC1	4280	CXG1_HUMAN	P36383	Transporter
GJC2	17494	CXG2_HUMAN	Q5T442	Transporter
GJC3	17495	CXG3_HUMAN	Q8NFK1	Transporter
GJD2	19154	CXD2_HUMAN	Q9UKL4	Transporter
GJD3	19147	CXD3_HUMAN	Q8N144	Transporter
GJD4	23296	CXD4_HUMAN	Q96KN9	Transporter
GJE1	33251	CXE1_HUMAN	A6NN92	Transporter
GLP1R	4324	GLP1R_HUMAN	P43220	Cell surface receptor
GLRA1	4326	GLRA1_HUMAN	P23415	Other receptor
GLRA2	4327	GLRA2_HUMAN	P23416	Other receptor
GLRA3	4328	GLRA3_HUMAN	O75311	Other receptor
GLRB	4329	GLRB_HUMAN	P48167	Other receptor
GNRHR	4421	GNRHR_HUMAN	P30968	Cell surface receptor
GOT2	4433	AATM_HUMAN	P00505	Transporter
GPBAR1	19680	GPBAR_HUMAN	Q8TDU6	Cell surface receptor
GPER1	4485	GPER1_HUMAN	Q99527	Other receptor
GPR119	19060	GP119_HUMAN	Q8TDV5	Cell surface receptor
GPR12	4466	GPR12_HUMAN	P47775	Cell surface receptor
GPR132	17482	GP132_HUMAN	Q9UNW8	Cell surface receptor
GPR135	19991	GP135_HUMAN	Q8IZ08	Cell surface receptor
GPR139	19995	GP139_HUMAN	Q6DWJ6	Cell surface receptor
GPR142	20088	GP142_HUMAN	Q7Z601	Cell surface receptor
GPR143	20145	GP143_HUMAN	P51810	Other receptor
GPR148	23623	GP148_HUMAN	Q8TDV2	Cell surface receptor
GPR149	23627	GP149_HUMAN	Q86SP6	Other receptor
GPR150	23628	GP150_HUMAN	Q8NGU9	Cell surface receptor
GPR151	23624	GP151_HUMAN	Q8TDV0	Cell surface receptor
GPR152	23622	GP152_HUMAN	Q8TDT2	Cell surface receptor
GPR17	4471	GPR17_HUMAN	Q13304	Cell surface receptor
GPR173	18186	GP173_HUMAN	Q9NS66	Cell surface receptor
GPR174	30245	GP174_HUMAN	Q9BXC1	Cell surface receptor
GPR176	32370	GP176_HUMAN	Q14439	Cell surface receptor
GPR18	4472	GPR18_HUMAN	Q14330	Cell surface receptor
GPR183	3128	GP183_HUMAN	P32249	Cell surface receptor
GPR19	4473	GPR19_HUMAN	Q15760	Cell surface receptor
GPR22	4477	GPR22_HUMAN	Q99680	Cell surface receptor
GPR26	4481	GPR26_HUMAN	Q8NDV2	Cell surface receptor
GPR27	4482	GPR27_HUMAN	Q9NS67	Cell surface receptor
GPR3	4484	GPR3_HUMAN	P46089	Cell surface receptor
GPR31	4486	GPR31_HUMAN	O00270	Cell surface receptor
GPR32	4487	GPR32_HUMAN	O75388	Cell surface receptor
GPR34	4490	GPR34_HUMAN	Q9UPC5	Cell surface receptor
GPR35	4492	GPR35_HUMAN	Q9HC97	Cell surface receptor
GPR37	4494	GPR37_HUMAN	O15354	Other receptor
GPR37L1	14923	G37L1_HUMAN	O60883	Cell surface receptor
GPR39	4496	GPR39_HUMAN	O43194	Cell surface receptor
GPR4	4497	GPR4_HUMAN	P46093	Cell surface receptor
GPR45	4503	GPR45_HUMAN	Q9Y5Y3	Cell surface receptor
GPR52	4508	GPR52_HUMAN	Q9Y2T5	Cell surface receptor
GPR55	4511	GPR55_HUMAN	Q9Y2T6	Cell surface receptor
GPR6	4515	GPR6_HUMAN	P46095	Cell surface receptor
GPR61	13300	GPR61_HUMAN	Q9BZJ8	Cell surface receptor
GPR62	13301	GPR62_HUMAN	Q9BZJ7	Cell surface receptor
GPR63	13302	GPR63_HUMAN	Q9BZJ6	Cell surface receptor
GPR65	4517	PSYR_HUMAN	Q8IYL9	Cell surface receptor
GPR68	4519	OGR1_HUMAN	Q15743	Cell surface receptor
GPR78	4528	GPR78_HUMAN	Q96P69	Cell surface receptor
GPR83	4523	GPR83_HUMAN	Q9NYM4	Cell surface receptor
GPR84	4535	GPR84_HUMAN	Q9NQS5	Cell surface receptor
GPR85	4536	GPR85_HUMAN	P60893	Cell surface receptor
GPR87	4538	GPR87_HUMAN	Q9BY21	Cell surface receptor
GPR88	4539	GPR88_HUMAN	Q9GZN0	Cell surface receptor
GPRC5A	9836	RAI3_HUMAN	Q8NFJ5	Cell surface receptor
GPRC6A	18510	GPC6A_HUMAN	Q5T6X5	Cell surface receptor
GPRIN1	24835	GRIN1_HUMAN	Q7Z2K8	Other receptor
GRIA1	4571	GRIA1_HUMAN	P42261	Other receptor
GRIA2	4572	GRIA2_HUMAN	P42262	Cell surface receptor
GRIA3	4573	GRIA3_HUMAN	P42263	Cell surface receptor
GRIA4	4574	GRIA4_HUMAN	P48058	Cell surface receptor
GRID1	4575	GRID1_HUMAN	Q9ULK0	Cell surface receptor
GRID2	4576	GRID2_HUMAN	O43424	Cell surface receptor
GRIK1	4579	GRIK1_HUMAN	P39086	Cell surface receptor
GRIK2	4580	GRIK2_HUMAN	Q13002	Cell surface receptor
GRIK3	4581	GRIK3_HUMAN	Q13003	Cell surface receptor
GRIK4	4582	GRIK4_HUMAN	Q16099	Cell surface receptor
GRIK5	4583	GRIK5_HUMAN	Q16478	Cell surface receptor
GRIN1	4584	NMDZ1_HUMAN	Q05586	Cell surface receptor
GRIN2A	4585	NMDE1_HUMAN	Q12879	Other receptor
GRIN2B	4586	NMDE2_HUMAN	Q13224	Other receptor
GRIN2C	4587	NMDE3_HUMAN	Q14957	Cell surface receptor
GRIN2D	4588	NMDE4_HUMAN	O15399	Cell surface receptor
GRIN3A	16767	NMD3A_HUMAN	Q8TCU5	Other receptor
GRIN3B	16768	NMD3B_HUMAN	O60391	Cell surface receptor
GRM1	4593	GRM1_HUMAN	Q13255	Cell surface receptor
GRM2	4594	GRM2_HUMAN	Q14416	Cell surface receptor
GRM3	4595	GRM3_HUMAN	Q14832	Cell surface receptor
GRM4	4596	GRM4_HUMAN	Q14833	Cell surface receptor
GRM5	4597	GRM5_HUMAN	P41594	Cell surface receptor
GRM6	4598	GRM6_HUMAN	O15303	Other receptor
GRM7	4599	GRM7_HUMAN	Q14831	Cell surface receptor
GRM8	4600	GRM8_HUMAN	O00222	Cell surface receptor
GRPR	4609	GRPR_HUMAN	P30550	Cell surface receptor
GUCY1A1	4685	GCYA1_HUMAN	Q02108	Other receptor
GUCY1A2	4684	GCYA2_HUMAN	P33402	Other receptor
GUCY1B1	4687	GCYB1_HUMAN	Q02153	Other receptor
GUCY1B2	4686	GCYB2_HUMAN	O75343	Other receptor
GUCY2C	4688	GUC2C_HUMAN	P25092	Cell surface receptor
GUCY2D	4689	GUC2D_HUMAN	Q02846	Other receptor
GUCY2F	4691	GUC2F_HUMAN	P51841	Other receptor
HCAR1	4532	HCAR1_HUMAN	Q9BXC0	Cell surface receptor
HCAR2	24827	HCAR2_HUMAN	Q8TDS4	Cell surface receptor
HCAR3	16824	HCAR3_HUMAN	P49019	Cell surface receptor
HCN2	4846	HCN2_HUMAN	Q9UL51	Cell surface receptor
HCRTR1	4848	OX1R_HUMAN	O43613	Cell surface receptor
HCRTR2	4849	OX2R_HUMAN	O43614	Cell surface receptor
HDAC1	4852	HDAC1_HUMAN	Q13547	Nuclear receptor
HDAC2	4853	HDAC2_HUMAN	Q92769	Nuclear receptor
HDAC3	4854	HDAC3_HUMAN	O15379	Nuclear receptor
HDAC8	13315	HDAC8_HUMAN	Q9BY41	Nuclear receptor
HMGCS1	5007	HMCS1_HUMAN	Q01581	Other receptor
HNF4A	5024	HNF4A_HUMAN	P41235	Nuclear receptor
HRH1	5182	HRH1_HUMAN	P35367	Cell surface receptor
HRH2	5183	HRH2_HUMAN	P25021	Cell surface receptor
HRH3	5184	HRH3_HUMAN	Q9Y5N1	Cell surface receptor
HRH4	17383	HRH4_HUMAN	Q9H3N8	Cell surface receptor
HTR1A	5286	5HT1A_HUMAN	P08908	Cell surface receptor
HTR1B	5287	5HT1B_HUMAN	P28222	Cell surface receptor
HTR1D	5289	5HT1D_HUMAN	P28221	Cell surface receptor
HTR1E	5291	5HT1E_HUMAN	P28566	Cell surface receptor
HTR1F	5292	5HT1F_HUMAN	P30939	Cell surface receptor
HTR2A	5293	5HT2A_HUMAN	P28223	Cell surface receptor
HTR2B	5294	5HT2B_HUMAN	P41595	Cell surface receptor
HTR2C	5295	5HT2C_HUMAN	P28335	Cell surface receptor
HTR3A	5297	5HT3A_HUMAN	P46098	Cell surface receptor
HTR3B	5298	5HT3B_HUMAN	O95264	Cell surface receptor
HTR3C	24003	5HT3C_HUMAN	Q8WXA8	Cell surface receptor
HTR3D	24004	5HT3D_HUMAN	Q70Z44	Cell surface receptor
HTR3E	24005	5HT3E_HUMAN	A5X5Y0	Cell surface receptor
HTR4	5299	5HT4R_HUMAN	Q13639	Cell surface receptor
HTR5A	5300	5HT5A_HUMAN	P47898	Cell surface receptor
HTR6	5301	5HT6R_HUMAN	P50406	Cell surface receptor
HTR7	5302	5HT7R_HUMAN	P34969	Cell surface receptor
IFNAR1	5432	INAR1_HUMAN	P17181	Cell surface receptor
IFNAR2	5433	INAR2_HUMAN	P48551	Cell surface receptor
IFNGR1	5439	INGR1_HUMAN	P15260	Cell surface receptor
IFNGR2	5440	INGR2_HUMAN	P38484	Other receptor
IFNLR1	18584	INLR1_HUMAN	Q8IU57	Cell surface receptor
IL10RB	5965	I10R2_HUMAN	Q08334	Cell surface receptor
IL13RA1	5974	I13R1_HUMAN	P78552	Cell surface receptor
IL13RA2	5975	I13R2_HUMAN	Q14627	Cell surface receptor
IL15RA	5978	I15RA_HUMAN	Q13261	Other receptor
IL17RA	5985	I17RA_HUMAN	Q96F46	Cell surface receptor
IL21R	6006	IL21R_HUMAN	Q9HBE5	Cell surface receptor
IL22RA1	13700	I22R1_HUMAN	Q8N6P7	Cell surface receptor
IL2RA	6008	IL2RA_HUMAN	P01589	Cell surface receptor
IL2RB	6009	IL2RB_HUMAN	P14784	Cell surface receptor
IL2RG	6010	IL2RG_HUMAN	P31785	Cell surface receptor
IL3RA	6012	IL3RA_HUMAN	P26951	Cell surface receptor
IL4R	6015	IL4RA_HUMAN	P24394	Cell surface receptor
IL5RA	6017	IL5RA_HUMAN	Q01344	Cell surface receptor
IL6R	6019	IL6RA_HUMAN	P08887	Cell surface receptor
IL7R	6024	IL7RA_HUMAN	P16871	Cell surface receptor
INSR	6091	INSR_HUMAN	P06213	Cell surface receptor
INSRR	6093	INSRR_HUMAN	P14616	Cell surface receptor
ITGA1	6134	ITA1_HUMAN	P56199	Cell surface receptor
ITGA2	6137	ITA2_HUMAN	P17301	Other receptor
ITGA2B	6138	ITA2B_HUMAN	P08514	Cell surface receptor
ITGA4	6140	ITA4_HUMAN	P13612	Cell surface receptor
ITGA5	6141	ITA5_HUMAN	P08648	Cell surface receptor
ITGAL	6148	ITAL_HUMAN	P20701	Cell surface receptor
ITGAM	6149	ITAM_HUMAN	P11215	Cell surface receptor
ITGAV	6150	ITAV_HUMAN	P06756	Cell surface receptor
ITGAX	6152	ITAX_HUMAN	P20702	Cell surface receptor
ITGB1	6153	ITB1_HUMAN	P05556	Other receptor
ITGB2	6155	ITB2_HUMAN	P05107	Cell surface receptor
ITGB4	6158	ITB4_HUMAN	P16144	Cell surface receptor
ITGB5	6160	ITB5_HUMAN	P18084	Cell surface receptor
ITGB7	6162	ITB7_HUMAN	P26010	Cell surface receptor
ITPR1	6180	ITPR1_HUMAN	Q14643	Other receptor
ITPR2	6181	ITPR2_HUMAN	Q14571	Other receptor
ITPR3	6182	ITPR3_HUMAN	Q14573	Other receptor
KCNA1	6218	KCNA1_HUMAN	Q09470	Transporter
KCNA10	6219	KCA10_HUMAN	Q16322	Transporter
KCNA2	6220	KCNA2_HUMAN	P16389	Transporter
KCNA5	6224	KCNA5_HUMAN	P22460	Transporter
KCNA6	6225	KCNA6_HUMAN	P17658	Transporter
KCNB1	6231	KCNB1_HUMAN	Q14721	Transporter
KCND2	6238	KCND2_HUMAN	Q9NZV8	Transporter
KCND3	6239	KCND3_HUMAN	Q9UK17	Transporter
KCNH1	6250	KCNH1_HUMAN	O95259	Transporter
KCNH2	6251	KCNH2_HUMAN	Q12809	Transporter
KCNH6	18862	KCNH6_HUMAN	Q9H252	Transporter
KCNH7	18863	KCNH7_HUMAN	Q9NS40	Transporter
KCNH8	18864	KCNH8_HUMAN	Q96L42	Transporter
KCNJ1	6255	KCNJ1_HUMAN	P48048	Transporter
KCNJ11	6257	KCJ11_HUMAN	Q14654	Transporter
KCNJ12	6258	KCJ12_HUMAN	Q14500	Transporter
KCNJ13	6259	KCJ13_HUMAN	O60928	Transporter
KCNJ14	6260	KCJ14_HUMAN	Q9UNX9	Transporter
KCNJ15	6261	KCJ15_HUMAN	Q99712	Transporter
KCNJ16	6262	KCJ16_HUMAN	Q9NPI9	Transporter
KCNJ2	6263	KCNJ2_HUMAN	P63252	Transporter
KCNJ3	6264	KCNJ3_HUMAN	P48549	Transporter
KCNJ4	6265	KCNJ4_HUMAN	P48050	Transporter
KCNJ5	6266	KCNJ5_HUMAN	P48544	Transporter
KCNJ6	6267	KCNJ6_HUMAN	P48051	Transporter
KCNJ8	6269	KCNJ8_HUMAN	Q15842	Transporter
KCNJ9	6270	KCNJ9_HUMAN	Q92806	Transporter
KCNK1	6272	KCNK1_HUMAN	O00180	Transporter
KCNK10	6273	KCNKA_HUMAN	P57789	Cell surface receptor
KCNK16	14464	KCNKG_HUMAN	Q96T55	Transporter
KCNK17	14465	KCNKH_HUMAN	Q96T54	Transporter
KCNK18	19439	KCNKI_HUMAN	Q7Z418	Transporter
KCNK2	6277	KCNK2_HUMAN	O95069	Transporter
KCNK3	6278	KCNK3_HUMAN	O14649	Transporter
KCNK4	6279	KCNK4_HUMAN	Q9NYG8	Transporter
KCNK6	6281	KCNK6_HUMAN	Q9Y257	Transporter
KCNK9	6283	KCNK9_HUMAN	Q9NPC2	Transporter
KCNMA1	6284	KCMA1_HUMAN	Q12791	Transporter
KCNN1	6290	KCNN1_HUMAN	Q92952	Transporter
KCNN2	6291	KCNN2_HUMAN	Q9H2S1	Transporter
KCNN3	6292	KCNN3_HUMAN	Q9UGI6	Transporter
KCNQ1	6294	KCNQ1_HUMAN	P51787	Transporter
KCNQ2	6296	KCNQ2_HUMAN	O43526	Transporter
KCNQ3	6297	KCNQ3_HUMAN	O43525	Cell surface receptor
KCNQ4	6298	KCNQ4_HUMAN	P56696	Transporter
KCNQ5	6299	KCNQ5_HUMAN	Q9NR82	Transporter
KCNT2	18866	KCNT2_HUMAN	Q6UVM3	Transporter
KCNU1	18867	KCNU1_HUMAN	A8MYU2	Transporter
KCTD12	14678	KCD12_HUMAN	Q96CX2	Cell surface receptor
KCTD16	29244	KCD16_HUMAN	Q68DU8	Cell surface receptor
KCTD8	22394	KCTD8_HUMAN	Q6ZWB6	Cell surface receptor
KDR	6307	VGFR2_HUMAN	P35968	Other receptor
KISS1R	4510	KISSR_HUMAN	Q969F8	Cell surface receptor
KIT	6342	KIT_HUMAN	P10721	Cell surface receptor
LDLR	6547	LDLR_HUMAN	P01130	Other receptor
LEPR	6554	LEPR_HUMAN	P48357	Cell surface receptor
LGR4	13299	LGR4_HUMAN	Q9BXB1	Cell surface receptor
LGR5	4504	LGR5_HUMAN	O75473	Other receptor
LGR6	19719	LGR6_HUMAN	Q9HBX8	Cell surface receptor
LIFR	6597	LIFR_HUMAN	P42702	Cell surface receptor
LPAR1	3166	LPAR1_HUMAN	Q92633	Cell surface receptor
LPAR2	3168	LPAR2_HUMAN	Q9HBW0	Cell surface receptor
LPAR3	14298	LPAR3_HUMAN	Q9UBY5	Cell surface receptor
LPAR4	4478	LPAR4_HUMAN	Q99677	Cell surface receptor
LPAR5	13307	LPAR5_HUMAN	Q9H1C0	Cell surface receptor
LPAR6	15520	LPAR6_HUMAN	P43657	Cell surface receptor
LRP1	6692	LRP1_HUMAN	Q07954	Other receptor
LRP2	6694	LRP2_HUMAN	P98164	Other receptor
LRRC8A	19027	LRC8A_HUMAN	Q8IWT6	Transporter
LTB4R	6713	LT4R1_HUMAN	Q15722	Cell surface receptor
LTB4R2	19260	LT4R2_HUMAN	Q9NPC1	Cell surface receptor
LTK	6721	LTK_HUMAN	P29376	Cell surface receptor
MC1R	6929	MSHR_HUMAN	Q01726	Cell surface receptor
MC2R	6930	ACTHR_HUMAN	Q01718	Cell surface receptor
MC3R	6931	MC3R_HUMAN	P41968	Cell surface receptor
MC4R	6932	MC4R_HUMAN	P32245	Cell surface receptor
MC5R	6933	MC5R_HUMAN	P33032	Cell surface receptor
MCHR1	4479	MCHR1_HUMAN	Q99705	Cell surface receptor
MCHR2	20867	MCHR2_HUMAN	Q969V1	Cell surface receptor
MCOLN1	13356	MCLN1_HUMAN	Q9GZU1	Transporter
MCOLN2	13357	MCLN2_HUMAN	Q8IZK6	Transporter
MCOLN3	13358	MCLN3_HUMAN	Q8TDD5	Transporter
MERTK	7027	MERTK_HUMAN	Q12866	Cell surface receptor
MET	7029	MET_HUMAN	P08581	Cell surface receptor
MLNR	4495	MTLR_HUMAN	O43193	Cell surface receptor
MRGPRD	29626	MRGRD_HUMAN	Q8TDS7	Cell surface receptor
MST1R	7381	RON_HUMAN	Q04912	Cell surface receptor
MTNR1A	7463	MTR1A_HUMAN	P48039	Cell surface receptor
MTNR1B	7464	MTR1B_HUMAN	P49286	Cell surface receptor
MUSK	7525	MUSK_HUMAN	O15146	Cell surface receptor
MVK	7530	KIME_HUMAN	Q03426	Other receptor
NGFR	7809	TNR16_HUMAN	P08138	Other receptor
NLRC4	16412	NLRC4_HUMAN	Q9NPP4	Other receptor
NLRC5	29933	NLRC5_HUMAN	Q86WI3	Other receptor
NLRP1	14374	NLRP1_HUMAN	Q9C000	Other receptor
NLRP14	22939	NAL14_HUMAN	Q86W24	Other receptor
NLRP4	22943	NALP4_HUMAN	Q96MN2	Other receptor
NLRP9	22941	NLRP9_HUMAN	Q7RTR0	Other receptor
NLRX1	29890	NLRX1_HUMAN	Q86UT6	Other receptor
NMBR	7843	NMBR_HUMAN	P28336	Cell surface receptor
NMUR1	4518	NMUR1_HUMAN	Q9HB89	Cell surface receptor
NMUR2	16454	NMUR2_HUMAN	Q9GZQ4	Cell surface receptor
NOD1	16390	NOD1_HUMAN	Q9Y239	Other receptor
NOD2	5331	NOD2_HUMAN	Q9HC29	Other receptor
NOS2	7873	NOS2_HUMAN	P35228	Other receptor
NPBWR2	4530	NPBW2_HUMAN	P48146	Cell surface receptor
NPC1L1	7898	NPCL1_HUMAN	Q9UHC9	Transporter
NPFFR1	17425	NPFF1_HUMAN	Q9GZQ6	Cell surface receptor
NPFFR2	4525	NPFF2_HUMAN	Q9Y5X5	Cell surface receptor
NPR1	7943	ANPRA_HUMAN	P16066	Cell surface receptor
NPR2	7944	ANPRB_HUMAN	P20594	Cell surface receptor
NPR3	7945	ANPRC_HUMAN	P17342	Transporter
NPSR1	23631	NPSR1_HUMAN	Q6W5P4	Other receptor
NPY1R	7956	NPY1R_HUMAN	P25929	Cell surface receptor
NPY2R	7957	NPY2R_HUMAN	P49146	Cell surface receptor
NPY4R	9329	NPY4R_HUMAN	P50391	Cell surface receptor
NPY5R	7958	NPY5R_HUMAN	Q15761	Cell surface receptor
NR0B1	7960	NR0B1_HUMAN	P51843	Other receptor
NR0B2	7961	NR0B2_HUMAN	Q15466	Nuclear receptor
NR1D1	7962	NR1D1_HUMAN	P20393	Other receptor
NR1D2	7963	NR1D2_HUMAN	Q14995	Other receptor
NR1H2	7965	NR1H2_HUMAN	P55055	Nuclear receptor
NR1H3	7966	NR1H3_HUMAN	Q13133	Other receptor
NR1H4	7967	NR1H4_HUMAN	Q96RI1	Nuclear receptor
NR1I2	7968	NR1I2_HUMAN	O75469	Nuclear receptor
NR1I3	7969	NR1I3_HUMAN	Q14994	Nuclear receptor
NR2C1	7971	NR2C1_HUMAN	P13056	Nuclear receptor
NR2C2	7972	NR2C2_HUMAN	P49116	Nuclear receptor
NR2E1	7973	NR2E1_HUMAN	Q9Y466	Nuclear receptor
NR2F1	7975	COT1_HUMAN	P10589	Nuclear receptor
NR2F2	7976	COT2_HUMAN	P24468	Cell surface receptor
NR2F6	7977	NR2F6_HUMAN	P10588	Nuclear receptor
NR3C1	7978	GCR_HUMAN	P04150	Other receptor
NR3C2	7979	MCR_HUMAN	P08235	Other receptor
NR4A1	7980	NR4A1_HUMAN	P22736	Nuclear receptor
NR4A2	7981	NR4A2_HUMAN	P43354	Other receptor
NR5A1	7983	STF1_HUMAN	Q13285	Nuclear receptor
NR5A2	7984	NR5A2_HUMAN	O00482	Nuclear receptor
NR6A1	7985	NR6A1_HUMAN	Q15406	Nuclear receptor
NTRK1	8031	NTRK1_HUMAN	P04629	Cell surface receptor
NTRK2	8032	NTRK2_HUMAN	Q16620	Other receptor
NTSR1	8039	NTR1_HUMAN	P30989	Cell surface receptor
NTSR2	8040	NTR2_HUMAN	O95665	Cell surface receptor
OPN1LW	9936	OPSR_HUMAN	P04000	Other receptor
OPN1SW	1012	OPSB_HUMAN	P03999	Other receptor
OPN3	14007	OPN3_HUMAN	Q9H1Y3	Other receptor
OPN4	14449	OPN4_HUMAN	Q9UHM6	Other receptor
OPN5	19992	OPN5_HUMAN	Q6U736	Cell surface receptor
OPRD1	8153	OPRD_HUMAN	P41143	Cell surface receptor
OPRK1	8154	OPRK_HUMAN	P41145	Cell surface receptor
OPRL1	8155	OPRX_HUMAN	P41146	Cell surface receptor
OPRM1	8156	OPRM_HUMAN	P35372	Other receptor
OXER1	24884	OXER1_HUMAN	Q8TDS5	Cell surface receptor
OXGR1	4531	OXGR1_HUMAN	Q96P68	Cell surface receptor
OXTR	8529	OXYR_HUMAN	P30559	Cell surface receptor
P2RX1	8533	P2RX1_HUMAN	P51575	Cell surface receptor
P2RX2	15459	P2RX2_HUMAN	Q9UBL9	Cell surface receptor
P2RX3	8534	P2RX3_HUMAN	P56373	Cell surface receptor
P2RX4	8535	P2RX4_HUMAN	Q99571	Cell surface receptor
P2RX5	8536	P2RX5_HUMAN	Q93086	Cell surface receptor
P2RX6	8538	P2RX6_HUMAN	O15547	Other receptor
P2RX7	8537	P2RX7_HUMAN	Q99572	Cell surface receptor
P2RY1	8539	P2RY1_HUMAN	P47900	Cell surface receptor
P2RY10	19906	P2Y10_HUMAN	O00398	Cell surface receptor
P2RY11	8540	P2Y11_HUMAN	Q96G91	Cell surface receptor
P2RY12	18124	P2Y12_HUMAN	Q9H244	Cell surface receptor
P2RY13	4537	P2Y13_HUMAN	Q9BPV8	Cell surface receptor
P2RY14	16442	P2Y14_HUMAN	Q15391	Cell surface receptor
P2RY2	8541	P2RY2_HUMAN	P41231	Cell surface receptor
P2RY4	8542	P2RY4_HUMAN	P51582	Cell surface receptor
P2RY6	8543	P2RY6_HUMAN	Q15077	Cell surface receptor
P2RY8	15524	P2RY8_HUMAN	Q86VZ1	Cell surface receptor
PAH	8582	PH4H_HUMAN	P00439	Other receptor
PANX1	8599	PANX1_HUMAN	Q96RD7	Transporter
PDE2A	8777	PDE2A_HUMAN	O00408	Other receptor
PDE3A	8778	PDE3A_HUMAN	Q14432	Other receptor
PDE3B	8779	PDE3B_HUMAN	Q13370	Other receptor
PDGFRA	8803	PGFRA_HUMAN	P16234	Other receptor
PDGFRB	8804	PGFRB_HUMAN	P09619	Cell surface receptor
PGR	8910	PRGR_HUMAN	P06401	Other receptor
PI4K2A	30031	P4K2A_HUMAN	Q9BTU6	Other receptor
PI4K2B	18215	P4K2B_HUMAN	Q8TCG2	Other receptor
PKD2L1	9011	PK2L1_HUMAN	Q9P0L9	Transporter
PLD2	9068	PLD2_HUMAN	O14939	Cell surface receptor
PMVK	9141	PMVK_HUMAN	Q15126	Other receptor
PPARA	9232	PPARA_HUMAN	Q07869	Nuclear receptor
PPARD	9235	PPARD_HUMAN	Q03181	Nuclear receptor
PPARG	9236	PPARG_HUMAN	P37231	Other receptor
PRKCZ	9412	KPCZ_HUMAN	Q05513	Other receptor
PRLHR	4464	PRLHR_HUMAN	P49683	Cell surface receptor
PROKR1	4524	PKR1_HUMAN	Q8TCW9	Cell surface receptor
PROKR2	15836	PKR2_HUMAN	Q8NFJ6	Cell surface receptor
PTAFR	9582	PTAFR_HUMAN	P25105	Cell surface receptor
PTGDR	9591	PD2R_HUMAN	Q13258	Cell surface receptor
PTGDR2	4502	PD2R2_HUMAN	Q9Y5Y4	Cell surface receptor
PTGER1	9593	PE2R1_HUMAN	P34995	Cell surface receptor
PTGER2	9594	PE2R2_HUMAN	P43116	Cell surface receptor
PTGER3	9595	PE2R3_HUMAN	P43115	Cell surface receptor
PTGER4	9596	PE2R4_HUMAN	P35408	Cell surface receptor
PTGFR	9600	PF2R_HUMAN	P43088	Cell surface receptor
PTGIR	9602	PI2R_HUMAN	P43119	Cell surface receptor
PTH1R	9608	PTH1R_HUMAN	Q03431	Cell surface receptor
PTH2R	9609	PTH2R_HUMAN	P49190	Cell surface receptor
PTK7	9618	PTK7_HUMAN	Q13308	Other receptor
PTPRB	9665	PTPRB_HUMAN	P23467	Cell surface receptor
PTPRD	9668	PTPRD_HUMAN	P23468	Cell surface receptor
PTPRE	9669	PTPRE_HUMAN	P23469	Other receptor
PTPRF	9670	PTPRF_HUMAN	P10586	Cell surface receptor
PTPRG	9671	PTPRG_HUMAN	P23470	Cell surface receptor
PTPRH	9672	PTPRH_HUMAN	Q9HD43	Cell surface receptor
PTPRJ	9673	PTPRJ_HUMAN	Q12913	Cell surface receptor
PTPRK	9674	PTPRK_HUMAN	Q15262	Cell surface receptor
PTPRM	9675	PTPRM_HUMAN	P28827	Cell surface receptor
PTPRN	9676	PTPRN_HUMAN	Q16849	Other receptor
PTPRN2	9677	PTPR2_HUMAN	Q92932	Other receptor
PTPRO	9678	PTPRO_HUMAN	Q16827	Other receptor
PTPRR	9680	PTPRR_HUMAN	Q15256	Other receptor
PTPRT	9682	PTPRT_HUMAN	O14522	Cell surface receptor
PTPRU	9683	PTPRU_HUMAN	Q92729	Cell surface receptor
PTPRZ1	9685	PTPRZ_HUMAN	P23471	Cell surface receptor
QRFPR	15565	QRFPR_HUMAN	Q96P65	Cell surface receptor
RARA	9864	RARA_HUMAN	P10276	Nuclear receptor
RARB	9865	RARB_HUMAN	P10826	Other receptor
RARG	9866	RARG_HUMAN	P13631	Other receptor
RBP1	9919	RET1_HUMAN	P09455	Transporter
RBP2	9920	RET2_HUMAN	P50120	Transporter
RBP4	9922	RET4_HUMAN	P02753	Transporter
RET	9967	RET_HUMAN	P07949	Cell surface receptor
RHO	10012	OPSD_HUMAN	P08100	Other receptor
RIGI	19102	RIGI_HUMAN	O95786	Other receptor
ROR1	10256	ROR1_HUMAN	Q01973	Other receptor
ROR2	10257	ROR2_HUMAN	Q01974	Cell surface receptor
RORA	10258	RORA_HUMAN	P35398	Nuclear receptor
RORB	10259	RORB_HUMAN	Q92753	Nuclear receptor
RORC	10260	RORG_HUMAN	P51449	Nuclear receptor
RXFP1	19718	RXFP1_HUMAN	Q9HBX9	Cell surface receptor
RXFP2	17318	RXFP2_HUMAN	Q8WXD0	Cell surface receptor
RXFP3	24883	RL3R1_HUMAN	Q9NSD7	Cell surface receptor
RXFP4	14666	RL3R2_HUMAN	Q8TDU9	Cell surface receptor
RXRA	10477	RXRA_HUMAN	P19793	Other receptor
RXRB	10478	RXRB_HUMAN	P28702	Other receptor
RXRG	10479	RXRG_HUMAN	P48443	Other receptor
RYR1	10483	RYR1_HUMAN	P21817	Transporter
RYR2	10484	RYR2_HUMAN	Q92736	Transporter
RYR3	10485	RYR3_HUMAN	Q15413	Transporter
S1PR1	3165	S1PR1_HUMAN	P21453	Cell surface receptor
S1PR2	3169	S1PR2_HUMAN	O95136	Cell surface receptor
S1PR3	3167	S1PR3_HUMAN	Q99500	Cell surface receptor
S1PR4	3170	S1PR4_HUMAN	O95977	Cell surface receptor
S1PR5	14299	S1PR5_HUMAN	Q9H228	Cell surface receptor
SCARB1	1664	SCRB1_HUMAN	Q8WTV0	Cell surface receptor
SCN10A	10582	SCNAA_HUMAN	Q9Y5Y9	Transporter
SCN11A	10583	SCNBA_HUMAN	Q9UI33	Transporter
SCN1A	10585	SCN1A_HUMAN	P35498	Transporter
SCN2A	10588	SCN2A_HUMAN	Q99250	Transporter
SCN3A	10590	SCN3A_HUMAN	Q9NY46	Transporter
SCN4A	10591	SCN4A_HUMAN	P35499	Transporter
SCN5A	10593	SCN5A_HUMAN	Q14524	Transporter
SCN8A	10596	SCN8A_HUMAN	Q9UQD0	Transporter
SCN9A	10597	SCN9A_HUMAN	Q15858	Transporter
SCNN1A	10599	SCNNA_HUMAN	P37088	Transporter
SCNN1B	10600	SCNNB_HUMAN	P51168	Transporter
SCNN1D	10601	SCNND_HUMAN	P51172	Transporter
SCNN1G	10602	SCNNG_HUMAN	P51170	Transporter
SERPINC1	775	ANT3_HUMAN	P01008	Other receptor
SLC11A2	10908	NRAM2_HUMAN	P49281	Transporter
SLC12A1	10910	S12A1_HUMAN	Q13621	Transporter
SLC12A2	10911	S12A2_HUMAN	P55011	Transporter
SLC13A5	23089	S13A5_HUMAN	Q86YT5	Transporter
SLC14A1	10918	UT1_HUMAN	Q13336	Transporter
SLC14A2	10919	UT2_HUMAN	Q15849	Transporter
SLC15A1	10920	S15A1_HUMAN	P46059	Transporter
SLC15A4	23090	S15A4_HUMAN	Q8N697	Transporter
SLC16A1	10922	MOT1_HUMAN	P53985	Transporter
SLC16A10	17027	MOT10_HUMAN	Q8TF71	Transporter
SLC16A11	23093	MOT11_HUMAN	Q8NCK7	Transporter
SLC16A12	23094	MOT12_HUMAN	Q6ZSM3	Transporter
SLC16A2	10923	MOT8_HUMAN	P36021	Transporter
SLC17A1	10929	NPT1_HUMAN	Q14916	Transporter
SLC19A1	10937	S19A1_HUMAN	P41440	Transporter
SLC19A2	10938	S19A2_HUMAN	O60779	Transporter
SLC19A3	16266	S19A3_HUMAN	Q9BZV2	Transporter
SLC1A2	10940	EAA2_HUMAN	P43004	Transporter
SLC1A3	10941	EAA1_HUMAN	P43003	Transporter
SLC1A4	10942	SATT_HUMAN	P43007	Transporter
SLC1A5	10943	AAAT_HUMAN	Q15758	Transporter
SLC20A2	10947	S20A2_HUMAN	Q08357	Transporter
SLC22A1	10963	S22A1_HUMAN	O15245	Transporter
SLC22A11	18120	S22AB_HUMAN	Q9NSA0	Transporter
SLC22A2	10966	S22A2_HUMAN	O15244	Transporter
SLC22A3	10967	S22A3_HUMAN	O75751	Transporter
SLC22A4	10968	S22A4_HUMAN	Q9H015	Transporter
SLC22A5	10969	S22A5_HUMAN	O76082	Transporter
SLC22A6	10970	S22A6_HUMAN	Q4U2R8	Transporter
SLC22A7	10971	S22A7_HUMAN	Q9Y694	Transporter
SLC22A8	10972	S22A8_HUMAN	Q8TCC7	Transporter
SLC22A9	16261	S22A9_HUMAN	Q8IVM8	Transporter
SLC25A18	10988	GHC2_HUMAN	Q9H1K4	Transporter
SLC25A22	19954	GHC1_HUMAN	Q9H936	Transporter
SLC25A4	10990	ADT1_HUMAN	P12235	Transporter
SLC27A1	10995	S27A1_HUMAN	Q6PCB7	Transporter
SLC27A2	10996	S27A2_HUMAN	O14975	Transporter
SLC27A5	10999	S27A5_HUMAN	Q9Y2P5	Transporter
SLC28A3	16484	S28A3_HUMAN	Q9HAS3	Transporter
SLC29A1	11003	S29A1_HUMAN	Q99808	Transporter
SLC29A2	11004	S29A2_HUMAN	Q14542	Transporter
SLC29A3	23096	S29A3_HUMAN	Q9BZD2	Transporter
SLC2A1	11005	GTR1_HUMAN	P11166	Transporter
SLC2A10	13444	GTR10_HUMAN	O95528	Transporter
SLC2A12	18067	GTR12_HUMAN	Q8TD20	Transporter
SLC2A2	11006	GTR2_HUMAN	P11168	Transporter
SLC2A3	11007	GTR3_HUMAN	P11169	Transporter
SLC2A4	11009	GLUT4_HUMAN	P14672	Transporter
SLC2A5	11010	GTR5_HUMAN	P22732	Transporter
SLC2A6	11011	GTR6_HUMAN	Q9UGQ3	Transporter
SLC2A7	13445	GTR7_HUMAN	Q6PXP3	Transporter
SLC2A8	13812	SL2A8_HUMAN	Q9NY64	Transporter
SLC2A9	13446	GTR9_HUMAN	Q9NRM0	Transporter
SLC35F5	23617	S35F5_HUMAN	Q8WV83	Transporter
SLC36A1	18761	S36A1_HUMAN	Q7Z2H8	Transporter
SLC36A2	18762	S36A2_HUMAN	Q495M3	Transporter
SLC36A4	19660	S36A4_HUMAN	Q6YBV0	Transporter
SLC38A1	13447	S38A1_HUMAN	Q9H2H9	Transporter
SLC38A2	13448	S38A2_HUMAN	Q96QD8	Transporter
SLC38A3	18044	S38A3_HUMAN	Q99624	Transporter
SLC38A4	14679	S38A4_HUMAN	Q969I6	Transporter
SLC38A5	18070	S38A5_HUMAN	Q8WUX1	Transporter
SLC38A7	25582	S38A7_HUMAN	Q9NVC3	Transporter
SLC38A8	32434	S38A8_HUMAN	A6NNN8	Transporter
SLC3A2	11026	4F2_HUMAN	P08195	Transporter
SLC40A1	10909	S40A1_HUMAN	Q9NP59	Transporter
SLC43A1	9225	LAT3_HUMAN	O75387	Transporter
SLC43A2	23087	LAT4_HUMAN	Q8N370	Transporter
SLC44A1	18798	CTL1_HUMAN	Q8WWI5	Transporter
SLC44A2	17292	CTL2_HUMAN	Q8IWA5	Transporter
SLC44A3	28689	CTL3_HUMAN	Q8N4M1	Transporter
SLC44A4	13941	CTL4_HUMAN	Q53GD3	Transporter
SLC46A1	30521	PCFT_HUMAN	Q96NT5	Transporter
SLC4A4	11030	S4A4_HUMAN	Q9Y6R1	Transporter
SLC4A7	11033	S4A7_HUMAN	Q9Y6M7	Transporter
SLC4A8	11034	S4A8_HUMAN	Q2Y0W8	Transporter
SLC52A1	30225	S52A1_HUMAN	Q9NWF4	Transporter
SLC52A2	30224	S52A2_HUMAN	Q9HAB3	Transporter
SLC5A1	11036	SC5A1_HUMAN	P13866	Transporter
SLC5A11	23091	SC5AB_HUMAN	Q8WWX8	Transporter
SLC5A2	11037	SC5A2_HUMAN	P31639	Transporter
SLC5A3	11038	SC5A3_HUMAN	P53794	Transporter
SLC5A5	11040	SC5A5_HUMAN	Q92911	Transporter
SLC5A6	11041	SC5A6_HUMAN	Q9Y289	Transporter
SLC5A7	14025	SC5A7_HUMAN	Q9GZV3	Transporter
SLC5A8	19119	SC5A8_HUMAN	Q8N695	Transporter
SLC5A9	22146	SC5A9_HUMAN	Q2M3M2	Transporter
SLC6A1	11042	SC6A1_HUMAN	P30531	Transporter
SLC6A11	11044	S6A11_HUMAN	P48066	Transporter
SLC6A12	11045	S6A12_HUMAN	P48065	Transporter
SLC6A13	11046	S6A13_HUMAN	Q9NSD5	Transporter
SLC6A14	11047	S6A14_HUMAN	Q9UN76	Transporter
SLC6A19	27960	S6A19_HUMAN	Q695T7	Transporter
SLC6A2	11048	SC6A2_HUMAN	P23975	Transporter
SLC6A3	11049	SC6A3_HUMAN	Q01959	Transporter
SLC6A4	11050	SC6A4_HUMAN	P31645	Transporter
SLC6A5	11051	SC6A5_HUMAN	Q9Y345	Transporter
SLC6A6	11052	SC6A6_HUMAN	P31641	Transporter
SLC6A8	11055	SC6A8_HUMAN	P48029	Transporter
SLC6A9	11056	SC6A9_HUMAN	P48067	Transporter
SLC7A1	11057	CTR1_HUMAN	P30825	Transporter
SLC7A10	11058	AAA1_HUMAN	Q9NS82	Transporter
SLC7A11	11059	XCT_HUMAN	Q9UPY5	Transporter
SLC7A2	11060	CTR2_HUMAN	P52569	Transporter
SLC7A3	11061	CTR3_HUMAN	Q8WY07	Transporter
SLC7A5	11063	LAT1_HUMAN	Q01650	Transporter
SLC7A6	11064	YLAT2_HUMAN	Q92536	Transporter
SLC7A7	11065	YLAT1_HUMAN	Q9UM01	Transporter
SLC8A1	11068	NAC1_HUMAN	P32418	Transporter
SLC9A1	11071	SL9A1_HUMAN	P19634	Transporter
SLCO1A2	10956	SO1A2_HUMAN	P46721	Transporter
SLCO1B1	10959	SO1B1_HUMAN	Q9Y6L6	Transporter
SLCO1C1	13819	SO1C1_HUMAN	Q9NYB5	Transporter
SLCO2A1	10955	SO2A1_HUMAN	Q92959	Transporter
SMO	11119	SMO_HUMAN	Q99835	Cell surface receptor
SSTR1	11330	SSR1_HUMAN	P30872	Cell surface receptor
SSTR2	11331	SSR2_HUMAN	P30874	Other receptor
SSTR4	11333	SSR4_HUMAN	P31391	Cell surface receptor
SSTR5	11334	SSR5_HUMAN	P35346	Cell surface receptor
STBD1	24854	STBD1_HUMAN	O95210	Other receptor
STRA6	30650	STRA6_HUMAN	Q9BX79	Transporter
STYK1	18889	STYK1_HUMAN	Q6J9G0	Cell surface receptor
SUCNR1	4542	SUCR1_HUMAN	Q9BXA5	Cell surface receptor
TAAR1	17734	TAAR1_HUMAN	Q96RJ0	Other receptor
TAAR2	4514	TAAR2_HUMAN	Q9P1P5	Cell surface receptor
TAAR5	30236	TAAR5_HUMAN	O14804	Cell surface receptor
TAAR6	20978	TAAR6_HUMAN	Q96RI8	Cell surface receptor
TAAR8	14964	TAAR8_HUMAN	Q969N4	Cell surface receptor
TACR1	11526	NK1R_HUMAN	P25103	Cell surface receptor
TAS1R1	14448	TS1R1_HUMAN	Q7RTX1	Cell surface receptor
TAS1R2	14905	TS1R2_HUMAN	Q8TE23	Cell surface receptor
TAS1R3	15661	TS1R3_HUMAN	Q7RTX0	Cell surface receptor
TAS2R1	14909	TA2R1_HUMAN	Q9NYW7	Cell surface receptor
TAS2R10	14918	T2R10_HUMAN	Q9NYW0	Cell surface receptor
TAS2R13	14919	T2R13_HUMAN	Q9NYV9	Cell surface receptor
TAS2R14	14920	T2R14_HUMAN	Q9NYV8	Cell surface receptor
TAS2R16	14921	T2R16_HUMAN	Q9NYV7	Cell surface receptor
TAS2R19	19108	T2R19_HUMAN	P59542	Cell surface receptor
TAS2R20	19109	T2R20_HUMAN	P59543	Cell surface receptor
TAS2R3	14910	TA2R3_HUMAN	Q9NYW6	Cell surface receptor
TAS2R30	19112	T2R30_HUMAN	P59541	Cell surface receptor
TAS2R31	19113	T2R31_HUMAN	P59538	Cell surface receptor
TAS2R38	9584	T2R38_HUMAN	P59533	Cell surface receptor
TAS2R39	18886	T2R39_HUMAN	P59534	Cell surface receptor
TAS2R4	14911	TA2R4_HUMAN	Q9NYW5	Cell surface receptor
TAS2R40	18885	T2R40_HUMAN	P59535	Cell surface receptor
TAS2R41	18883	T2R41_HUMAN	P59536	Cell surface receptor
TAS2R42	18888	T2R42_HUMAN	Q7RTR8	Cell surface receptor
TAS2R43	18875	T2R43_HUMAN	P59537	Cell surface receptor
TAS2R46	18877	T2R46_HUMAN	P59540	Cell surface receptor
TAS2R5	14912	TA2R5_HUMAN	Q9NYW4	Cell surface receptor
TAS2R50	18882	T2R50_HUMAN	P59544	Cell surface receptor
TAS2R60	20639	T2R60_HUMAN	P59551	Cell surface receptor
TAS2R7	14913	TA2R7_HUMAN	Q9NYW3	Cell surface receptor
TAS2R8	14915	TA2R8_HUMAN	Q9NYW2	Cell surface receptor
TAS2R9	14917	TA2R9_HUMAN	Q9NYW1	Cell surface receptor
TBXA2R	11608	TA2R_HUMAN	P21731	Cell surface receptor
TEK	11724	TIE2_HUMAN	Q02763	Other receptor
TFR1	11763	TFR1_HUMAN	P02786	Other receptor
TFR2	11762	TFR2_HUMAN	Q9UP52	Other receptor
TFRC	11763	TFR1_HUMAN	P02786	Other receptor
TGFBR1	11772	TGFR1_HUMAN	P36897	Cell surface receptor
TGFBR2	11773	TGFR2_HUMAN	P37173	Cell surface receptor
TGFBR3	11774	TGBR3_HUMAN	Q03167	Cell surface receptor
TH	11782	TY3H_HUMAN	P07101	Other receptor
THRA	11796	THA_HUMAN	P10827	Other receptor
THRB	11799	THB_HUMAN	P10828	Nuclear receptor
TIE1	11809	TIE1_HUMAN	P35590	Cell surface receptor
TLR1	11847	TLR1_HUMAN	Q15399	Other receptor
TLR10	15634	TLR10_HUMAN	Q9BXR5	Other receptor
TLR2	11848	TLR2_HUMAN	O60603	Other receptor
TLR3	11849	TLR3_HUMAN	O15455	Other receptor
TLR4	11850	TLR4_HUMAN	O00206	Cell surface receptor
TLR6	16711	TLR6_HUMAN	Q9Y2C9	Cell surface receptor
TLR7	15631	TLR7_HUMAN	Q9NYK1	Other receptor
TLR8	15632	TLR8_HUMAN	Q9NR97	Other receptor
TLR9	15633	TLR9_HUMAN	Q9NR96	Other receptor
TNFRSF10B	11905	TR10B_HUMAN	O14763	Cell surface receptor
TNFRSF11A	11908	TNR11_HUMAN	Q9Y6Q6	Cell surface receptor
TNFRSF11B	11909	TR11B_HUMAN	O00300	Other receptor
TNFRSF17	11913	TNR17_HUMAN	Q02223	Cell surface receptor
TNFRSF1A	11916	TNR1A_HUMAN	P19438	Cell surface receptor
TNFRSF21	13469	TNR21_HUMAN	O75509	Cell surface receptor
TNFRSF4	11918	TNR4_HUMAN	P43489	Cell surface receptor
TNFRSF6B	11921	TNF6B_HUMAN	O95407	Cell surface receptor
TPCN1	18182	TPC1_HUMAN	Q9ULQ1	Transporter
TPCN2	20820	TPC2_HUMAN	Q8NHX9	Transporter
TRHR	12299	TRFR_HUMAN	P34981	Cell surface receptor
TRPA1	497	TRPA1_HUMAN	O75762	Transporter
TRPC3	12335	TRPC3_HUMAN	Q13507	Transporter
TRPC5	12337	TRPC5_HUMAN	Q9UL62	Transporter
TRPC6	12338	TRPC6_HUMAN	Q9Y210	Transporter
TRPM1	7146	TRPM1_HUMAN	Q7Z4N2	Transporter
TRPM2	12339	TRPM2_HUMAN	O94759	Transporter
TRPM3	17992	TRPM3_HUMAN	Q9HCF6	Transporter
TRPM4	17993	TRPM4_HUMAN	Q8TD43	Transporter
TRPM5	14323	TRPM5_HUMAN	Q9NZQ8	Transporter
TRPM6	17995	TRPM6_HUMAN	Q9BX84	Transporter
TRPM7	17994	TRPM7_HUMAN	Q96QT4	Transporter
TRPM8	17961	TRPM8_HUMAN	Q7Z2W7	Transporter
TRPV1	12716	TRPV1_HUMAN	Q8NER1	Cell surface receptor
TRPV2	18082	TRPV2_HUMAN	Q9Y5S1	Transporter
TRPV3	18084	TRPV3_HUMAN	Q8NET8	Transporter
TRPV4	18083	TRPV4_HUMAN	Q9HBA0	Transporter
TRPV6	14006	TRPV6_HUMAN	Q9H1D0	Transporter
TSPO2	21256	TSPO2_HUMAN	Q5TGU0	Transporter
TYRO3	12446	TYRO3_HUMAN	Q06418	Cell surface receptor
UCP2	12518	UCP2_HUMAN	P55851	Transporter
UTS2R	4468	UR2R_HUMAN	Q9UKP6	Cell surface receptor
VDR	12679	VDR_HUMAN	P11473	Other receptor
VKORC1	23663	VKOR1_HUMAN	Q9BQB6	Other receptor
ZACN	29504	ZACN_HUMAN	Q401N2	Cell surface receptor

## Sheet: Table S3 Interactions collected
Table S3 Interactions collected from the five databases and their classification
HMDB ID	Metabolite name	Metabolite classification	Sensor (Gene symbol)	Sensor classification
HMDB0004234	12-oxo-Leukotriene B4	Lipids and lipid-like molecules	LTB4R	Cell surface receptor
HMDB0004234	12-oxo-Leukotriene B4	Lipids and lipid-like molecules	LTB4R2	Cell surface receptor
HMDB0004666	2-arachidonoylglycerol	Lipids and lipid-like molecules	CNR1	Transporter
HMDB0004666	2-arachidonoylglycerol	Lipids and lipid-like molecules	CNR2	Other receptor
HMDB0004666	2-arachidonoylglycerol	Lipids and lipid-like molecules	GPR55	Cell surface receptor
HMDB0004035	22-Hydroxycholesterol	Lipids and lipid-like molecules	NR1H4	Nuclear receptor
HMDB0003759	5-α-Dihydroprogesterone	Lipids and lipid-like molecules	PGR	Other receptor
HMDB0001193	5-S-HpETE	Lipids and lipid-like molecules	OXER1	Cell surface receptor
HMDB0000895	Acetylcholine	Organic nitrogen compounds	CHRNA2	Cell surface receptor
HMDB0000895	Acetylcholine	Organic nitrogen compounds	CHRNB3	Cell surface receptor
HMDB0000895	Acetylcholine	Organic nitrogen compounds	CHRNA3	Other receptor
HMDB0000895	Acetylcholine	Organic nitrogen compounds	CHRNB2	Cell surface receptor
HMDB0000895	Acetylcholine	Organic nitrogen compounds	CHRNA5	Cell surface receptor
HMDB0000895	Acetylcholine	Organic nitrogen compounds	CHRNB4	Cell surface receptor
HMDB0000895	Acetylcholine	Organic nitrogen compounds	CHRNA4	Cell surface receptor
HMDB0000895	Acetylcholine	Organic nitrogen compounds	CHRNA6	Cell surface receptor
HMDB0000895	Acetylcholine	Organic nitrogen compounds	CHRNA1	Cell surface receptor
HMDB0000895	Acetylcholine	Organic nitrogen compounds	CHRM2	Cell surface receptor
HMDB0000895	Acetylcholine	Organic nitrogen compounds	CHRM4	Cell surface receptor
HMDB0000895	Acetylcholine	Organic nitrogen compounds	CHRM5	Cell surface receptor
HMDB0000895	Acetylcholine	Organic nitrogen compounds	CHRM1	Cell surface receptor
HMDB0000895	Acetylcholine	Organic nitrogen compounds	CHRM3	Other receptor
HMDB0000895	Acetylcholine	Organic nitrogen compounds	CHRNA7	Cell surface receptor
HMDB0000037	Aldosterone	Lipids and lipid-like molecules	NR3C1	Other receptor
HMDB0000037	Aldosterone	Lipids and lipid-like molecules	NR3C2	Other receptor
HMDB0000053	Androstenedione	Lipids and lipid-like molecules	AR	Other receptor
HMDB0000031	Androsterone	Lipids and lipid-like molecules	NR1H4	Nuclear receptor
HMDB0001903	Calcitriol	Lipids and lipid-like molecules	VDR	Other receptor
HMDB0000067	Cholesterol	Lipids and lipid-like molecules	RORA	Nuclear receptor
HMDB0000067	Cholesterol	Lipids and lipid-like molecules	RORC	Nuclear receptor
HMDB0001547	Corticosterone	Lipids and lipid-like molecules	NR3C1	Other receptor
HMDB0001547	Corticosterone	Lipids and lipid-like molecules	NR3C2	Other receptor
HMDB0000077	Dehydroepiandrosterone	Lipids and lipid-like molecules	NR1I2	Nuclear receptor
HMDB0000077	Dehydroepiandrosterone	Lipids and lipid-like molecules	ESR1	Other receptor
HMDB0000077	Dehydroepiandrosterone	Lipids and lipid-like molecules	PPARA	Nuclear receptor
HMDB0002719	Desmosterol	Lipids and lipid-like molecules	NR1H2	Nuclear receptor
HMDB0002719	Desmosterol	Lipids and lipid-like molecules	NR1H3	Other receptor
HMDB0000016	Desoxycorticosterone	Lipids and lipid-like molecules	NR3C2	Other receptor
HMDB0001032	Dehydroepiandrosterone sulfate	Lipids and lipid-like molecules	PPARG	Other receptor
HMDB0001032	Dehydroepiandrosterone sulfate	Lipids and lipid-like molecules	PPARD	Nuclear receptor
HMDB0001032	Dehydroepiandrosterone sulfate	Lipids and lipid-like molecules	PPARA	Nuclear receptor
HMDB0002961	Dihydrotestosterone	Lipids and lipid-like molecules	AR	Other receptor
HMDB0000073	Dopamine	Benzenoids	HTR3E	Cell surface receptor
HMDB0000073	Dopamine	Benzenoids	HTR3B	Cell surface receptor
HMDB0000073	Dopamine	Benzenoids	HTR1A	Cell surface receptor
HMDB0000073	Dopamine	Benzenoids	DRD2	Other receptor
HMDB0000073	Dopamine	Benzenoids	DRD1	Other receptor
HMDB0000073	Dopamine	Benzenoids	DRD4	Cell surface receptor
HMDB0000073	Dopamine	Benzenoids	DRD5	Cell surface receptor
HMDB0000073	Dopamine	Benzenoids	HTR1D	Cell surface receptor
HMDB0000073	Dopamine	Benzenoids	HTR1B	Cell surface receptor
HMDB0000073	Dopamine	Benzenoids	HTR2A	Cell surface receptor
HMDB0000073	Dopamine	Benzenoids	HTR2C	Cell surface receptor
HMDB0000073	Dopamine	Benzenoids	HTR1E	Cell surface receptor
HMDB0000073	Dopamine	Benzenoids	HTR1F	Cell surface receptor
HMDB0000073	Dopamine	Benzenoids	HTR7	Cell surface receptor
HMDB0000073	Dopamine	Benzenoids	DRD3	Cell surface receptor
HMDB0000073	Dopamine	Benzenoids	HTR2B	Cell surface receptor
HMDB0000073	Dopamine	Benzenoids	HTR3A	Cell surface receptor
HMDB0000073	Dopamine	Benzenoids	HTR5A	Cell surface receptor
HMDB0000073	Dopamine	Benzenoids	HTR6	Cell surface receptor
HMDB0000073	Dopamine	Benzenoids	HTR4	Cell surface receptor
HMDB0000073	Dopamine	Benzenoids	HTR3D	Cell surface receptor
HMDB0000073	Dopamine	Benzenoids	HTR3C	Cell surface receptor
HMDB0000068	Epinephrine	Benzenoids	ADRB2	Other receptor
HMDB0000068	Epinephrine	Benzenoids	ADRB1	Cell surface receptor
HMDB0000068	Epinephrine	Benzenoids	ADRA2A	Cell surface receptor
HMDB0000068	Epinephrine	Benzenoids	ADRB3	Cell surface receptor
HMDB0000068	Epinephrine	Benzenoids	ADRA2B	Cell surface receptor
HMDB0000068	Epinephrine	Benzenoids	ADRA2C	Cell surface receptor
HMDB0000068	Epinephrine	Benzenoids	ADRA1D	Cell surface receptor
HMDB0000068	Epinephrine	Benzenoids	ADRA1A	Other receptor
HMDB0000068	Epinephrine	Benzenoids	ADRA1B	Other receptor
HMDB0000151	Estradiol	Lipids and lipid-like molecules	NR1I2	Nuclear receptor
HMDB0000151	Estradiol	Lipids and lipid-like molecules	ESR1	Other receptor
HMDB0000151	Estradiol	Lipids and lipid-like molecules	ESR2	Nuclear receptor
HMDB0000151	Estradiol	Lipids and lipid-like molecules	GPER1	Other receptor
HMDB0000870	Histamine	Organic nitrogen compounds	HRH2	Cell surface receptor
HMDB0000870	Histamine	Organic nitrogen compounds	HRH1	Cell surface receptor
HMDB0000870	Histamine	Organic nitrogen compounds	HRH4	Cell surface receptor
HMDB0000870	Histamine	Organic nitrogen compounds	HRH3	Cell surface receptor
HMDB0000181	L-Dopa	Organic acids and derivatives	GPR143	Other receptor
HMDB0000248	L-thyroxine	Organic acids and derivatives	THRB	Nuclear receptor
HMDB0001085	Leukotriene B4	Lipids and lipid-like molecules	GPR17	Cell surface receptor
HMDB0001085	Leukotriene B4	Lipids and lipid-like molecules	LTB4R	Cell surface receptor
HMDB0001085	Leukotriene B4	Lipids and lipid-like molecules	LTB4R2	Cell surface receptor
HMDB0001198	Leukotriene C4	Organic acids and derivatives	GPR17	Cell surface receptor
HMDB0001198	Leukotriene C4	Organic acids and derivatives	CYSLTR2	Cell surface receptor
HMDB0001198	Leukotriene C4	Organic acids and derivatives	CYSLTR1	Cell surface receptor
HMDB0003080	Leukotriene D4	Lipids and lipid-like molecules	GPR17	Cell surface receptor
HMDB0003080	Leukotriene D4	Lipids and lipid-like molecules	CYSLTR2	Cell surface receptor
HMDB0003080	Leukotriene D4	Lipids and lipid-like molecules	CYSLTR1	Cell surface receptor
HMDB0002200	Leukotriene E4	Lipids and lipid-like molecules	CYSLTR1	Cell surface receptor
HMDB0004385	Lipoxin A4	Lipids and lipid-like molecules	FPR2	Cell surface receptor
HMDB0004385	Lipoxin A4	Lipids and lipid-like molecules	CYSLTR1	Cell surface receptor
HMDB0001389	Melatonin	Organoheterocyclic compounds	MTNR1A	Cell surface receptor
HMDB0001389	Melatonin	Organoheterocyclic compounds	MTNR1B	Cell surface receptor
HMDB0304710	Noradrenaline	Others	ADRB2	Other receptor
HMDB0304710	Noradrenaline	Others	ADRB1	Cell surface receptor
HMDB0304710	Noradrenaline	Others	ADRA2A	Cell surface receptor
HMDB0304710	Noradrenaline	Others	ADRB3	Cell surface receptor
HMDB0304710	Noradrenaline	Others	ADRA2B	Cell surface receptor
HMDB0304710	Noradrenaline	Others	ADRA2C	Cell surface receptor
HMDB0304710	Noradrenaline	Others	ADRA1D	Cell surface receptor
HMDB0304710	Noradrenaline	Others	ADRA1A	Other receptor
HMDB0304710	Noradrenaline	Others	ADRA1B	Other receptor
HMDB0000253	Pregnenolone	Lipids and lipid-like molecules	NR1I2	Nuclear receptor
HMDB0001830	Progesterone	Lipids and lipid-like molecules	CATSPER1	Transporter
HMDB0001830	Progesterone	Lipids and lipid-like molecules	CATSPER2	Transporter
HMDB0001830	Progesterone	Lipids and lipid-like molecules	CATSPER3	Transporter
HMDB0001830	Progesterone	Lipids and lipid-like molecules	CATSPER4	Transporter
HMDB0001830	Progesterone	Lipids and lipid-like molecules	PGR	Other receptor
HMDB0001403	Prostaglandin D2	Lipids and lipid-like molecules	PTGDR	Cell surface receptor
HMDB0001403	Prostaglandin D2	Lipids and lipid-like molecules	PTGDR2	Cell surface receptor
HMDB0001220	Prostaglandin E2	Lipids and lipid-like molecules	PTGER1	Cell surface receptor
HMDB0001220	Prostaglandin E2	Lipids and lipid-like molecules	PTGER4	Cell surface receptor
HMDB0001220	Prostaglandin E2	Lipids and lipid-like molecules	PTGER3	Cell surface receptor
HMDB0001220	Prostaglandin E2	Lipids and lipid-like molecules	PTGER2	Cell surface receptor
HMDB0001139	Prostaglandin F2α	Lipids and lipid-like molecules	PTGFR	Cell surface receptor
HMDB0001335	Prostaglandin I2	Lipids and lipid-like molecules	PTGIR	Cell surface receptor
HMDB0001852	Retinoic Acid	Lipids and lipid-like molecules	RORB	Nuclear receptor
HMDB0001852	Retinoic Acid	Lipids and lipid-like molecules	RXRA	Other receptor
HMDB0001852	Retinoic Acid	Lipids and lipid-like molecules	RXRB	Other receptor
HMDB0001852	Retinoic Acid	Lipids and lipid-like molecules	RXRG	Other receptor
HMDB0001852	Retinoic Acid	Lipids and lipid-like molecules	RARA	Nuclear receptor
HMDB0001852	Retinoic Acid	Lipids and lipid-like molecules	RARB	Other receptor
HMDB0001852	Retinoic Acid	Lipids and lipid-like molecules	RARG	Other receptor
HMDB0000259	Serotonin	Organoheterocyclic compounds	HTR3E	Cell surface receptor
HMDB0000259	Serotonin	Organoheterocyclic compounds	HTR3B	Cell surface receptor
HMDB0000259	Serotonin	Organoheterocyclic compounds	HTR1A	Cell surface receptor
HMDB0000259	Serotonin	Organoheterocyclic compounds	DRD2	Other receptor
HMDB0000259	Serotonin	Organoheterocyclic compounds	DRD1	Other receptor
HMDB0000259	Serotonin	Organoheterocyclic compounds	DRD4	Cell surface receptor
HMDB0000259	Serotonin	Organoheterocyclic compounds	DRD5	Cell surface receptor
HMDB0000259	Serotonin	Organoheterocyclic compounds	HTR1D	Cell surface receptor
HMDB0000259	Serotonin	Organoheterocyclic compounds	HTR1B	Cell surface receptor
HMDB0000259	Serotonin	Organoheterocyclic compounds	HTR2A	Cell surface receptor
HMDB0000259	Serotonin	Organoheterocyclic compounds	HTR2C	Cell surface receptor
HMDB0000259	Serotonin	Organoheterocyclic compounds	HTR1E	Cell surface receptor
HMDB0000259	Serotonin	Organoheterocyclic compounds	HTR1F	Cell surface receptor
HMDB0000259	Serotonin	Organoheterocyclic compounds	HTR7	Cell surface receptor
HMDB0000259	Serotonin	Organoheterocyclic compounds	DRD3	Cell surface receptor
HMDB0000259	Serotonin	Organoheterocyclic compounds	HTR2B	Cell surface receptor
HMDB0000259	Serotonin	Organoheterocyclic compounds	HTR3A	Cell surface receptor
HMDB0000259	Serotonin	Organoheterocyclic compounds	HTR5A	Cell surface receptor
HMDB0000259	Serotonin	Organoheterocyclic compounds	HTR6	Cell surface receptor
HMDB0000259	Serotonin	Organoheterocyclic compounds	HTR4	Cell surface receptor
HMDB0000259	Serotonin	Organoheterocyclic compounds	HTR3D	Cell surface receptor
HMDB0000259	Serotonin	Organoheterocyclic compounds	HTR3C	Cell surface receptor
HMDB0000234	Testosterone	Lipids and lipid-like molecules	AR	Other receptor
HMDB0001452	Thromboxane A2	Lipids and lipid-like molecules	TBXA2R	Cell surface receptor
HMDB0000265	Triiodothyronine	Organic acids and derivatives	THRA	Other receptor
HMDB0000265	Triiodothyronine	Organic acids and derivatives	THRB	Nuclear receptor
HMDB0000050	Adenosine	Nucleosides, nucleotides, and analogues	ADORA1	Cell surface receptor
HMDB0000050	Adenosine	Nucleosides, nucleotides, and analogues	ADORA2A	Cell surface receptor
HMDB0000050	Adenosine	Nucleosides, nucleotides, and analogues	ADORA2B	Cell surface receptor
HMDB0000050	Adenosine	Nucleosides, nucleotides, and analogues	ADORA3	Cell surface receptor
HMDB0000112	GABA	Organic acids and derivatives	GABBR1	Other receptor
HMDB0000112	GABA	Organic acids and derivatives	GABBR2	Cell surface receptor
HMDB0000112	GABA	Organic acids and derivatives	GABRR1	Cell surface receptor
HMDB0000112	GABA	Organic acids and derivatives	GABRR2	Cell surface receptor
HMDB0000112	GABA	Organic acids and derivatives	GABRR3	Cell surface receptor
HMDB0000112	GABA	Organic acids and derivatives	GABRA1	Cell surface receptor
HMDB0000112	GABA	Organic acids and derivatives	GABRA2	Cell surface receptor
HMDB0000112	GABA	Organic acids and derivatives	GABRA3	Cell surface receptor
HMDB0000112	GABA	Organic acids and derivatives	GABRA4	Cell surface receptor
HMDB0000112	GABA	Organic acids and derivatives	GABRA5	Cell surface receptor
HMDB0000112	GABA	Organic acids and derivatives	GABRA6	Cell surface receptor
HMDB0000112	GABA	Organic acids and derivatives	GABRB1	Cell surface receptor
HMDB0000112	GABA	Organic acids and derivatives	GABRB2	Cell surface receptor
HMDB0000112	GABA	Organic acids and derivatives	GABRB3	Cell surface receptor
HMDB0000112	GABA	Organic acids and derivatives	GABRG1	Cell surface receptor
HMDB0000112	GABA	Organic acids and derivatives	GABRG2	Cell surface receptor
HMDB0000112	GABA	Organic acids and derivatives	GABRG3	Cell surface receptor
HMDB0000112	GABA	Organic acids and derivatives	GABRD	Cell surface receptor
HMDB0000112	GABA	Organic acids and derivatives	GABRE	Cell surface receptor
HMDB0000112	GABA	Organic acids and derivatives	GABRQ	Cell surface receptor
HMDB0000148	Glutamate	Organic acids and derivatives	GRIA1	Other receptor
HMDB0000148	Glutamate	Organic acids and derivatives	GRIA2	Cell surface receptor
HMDB0000148	Glutamate	Organic acids and derivatives	GRIA3	Cell surface receptor
HMDB0000148	Glutamate	Organic acids and derivatives	GRIA4	Cell surface receptor
HMDB0000148	Glutamate	Organic acids and derivatives	GRIK1	Cell surface receptor
HMDB0000148	Glutamate	Organic acids and derivatives	GRIK2	Cell surface receptor
HMDB0000148	Glutamate	Organic acids and derivatives	GRIK3	Cell surface receptor
HMDB0000148	Glutamate	Organic acids and derivatives	GRIK4	Cell surface receptor
HMDB0000148	Glutamate	Organic acids and derivatives	GRIK5	Cell surface receptor
HMDB0000148	Glutamate	Organic acids and derivatives	GPRIN1	Other receptor
HMDB0000148	Glutamate	Organic acids and derivatives	GRIN2A	Other receptor
HMDB0000148	Glutamate	Organic acids and derivatives	GRIN2B	Other receptor
HMDB0000148	Glutamate	Organic acids and derivatives	GRIN2C	Cell surface receptor
HMDB0000148	Glutamate	Organic acids and derivatives	GRIN2D	Cell surface receptor
HMDB0000148	Glutamate	Organic acids and derivatives	GRIN3A	Other receptor
HMDB0000148	Glutamate	Organic acids and derivatives	GRIN3B	Cell surface receptor
HMDB0000148	Glutamate	Organic acids and derivatives	GRM1	Cell surface receptor
HMDB0000148	Glutamate	Organic acids and derivatives	GRM2	Cell surface receptor
HMDB0000148	Glutamate	Organic acids and derivatives	GRM3	Cell surface receptor
HMDB0000148	Glutamate	Organic acids and derivatives	GRM4	Cell surface receptor
HMDB0000148	Glutamate	Organic acids and derivatives	GRM5	Cell surface receptor
HMDB0000148	Glutamate	Organic acids and derivatives	GRM6	Other receptor
HMDB0000148	Glutamate	Organic acids and derivatives	GRM7	Cell surface receptor
HMDB0000148	Glutamate	Organic acids and derivatives	GRM8	Cell surface receptor
HMDB0000123	Glycine	Organic acids and derivatives	GLRA1	Other receptor
HMDB0000123	Glycine	Organic acids and derivatives	GLRA2	Other receptor
HMDB0000123	Glycine	Organic acids and derivatives	GLRA3	Other receptor
HMDB0000123	Glycine	Organic acids and derivatives	GLRB	Other receptor
HMDB0002200	Leukotriene E4	Lipids and lipid-like molecules	CYSLTR2	Cell surface receptor
HMDB0000216	Noradrenaline	Benzenoids	ADRA1A	Other receptor
HMDB0000216	Noradrenaline	Benzenoids	ADRA1B	Other receptor
HMDB0000216	Noradrenaline	Benzenoids	ADRA1D	Cell surface receptor
HMDB0000216	Noradrenaline	Benzenoids	ADRA2A	Cell surface receptor
HMDB0000216	Noradrenaline	Benzenoids	ADRA2B	Cell surface receptor
HMDB0000216	Noradrenaline	Benzenoids	ADRA2C	Cell surface receptor
HMDB0000216	Noradrenaline	Benzenoids	ADRB1	Cell surface receptor
HMDB0000216	Noradrenaline	Benzenoids	ADRB2	Other receptor
HMDB0000216	Noradrenaline	Benzenoids	ADRB3	Cell surface receptor
HMDB0001403	Prostaglandin D2	Lipids and lipid-like molecules	PTGFR	Cell surface receptor
HMDB0033944	β-PEA	Benzenoids	TAAR1	Other receptor
HMDB0006247	25-Hydroxycholesterol	Lipids and lipid-like molecules	ABCA1	Transporter
HMDB0000517	L-Arginine	Organic acids and derivatives	SLC7A1	Transporter
HMDB0000030	Biotin	Organoheterocyclic compounds	SLC5A6	Transporter
HMDB0000067	Cholesterol	Lipids and lipid-like molecules	CD36	Other receptor
HMDB0000073	Dopamine	Benzenoids	SLC6A3	Transporter
HMDB0000148	Glutamate	Organic acids and derivatives	SLC1A5	Transporter
HMDB0000641	L-Glutamine	Organic acids and derivatives	SLC1A5	Transporter
HMDB0000641	L-Glutamine	Organic acids and derivatives	SLC38A2	Transporter
HMDB0000641	L-Glutamine	Organic acids and derivatives	SLC3A2	Transporter
HMDB0000641	L-Glutamine	Organic acids and derivatives	SLC7A5	Transporter
HMDB0003276	Hydrogen sulfide	Others	CD36	Other receptor
HMDB0015531	Iron	Others	SLC11A2	Transporter
HMDB0015531	Iron	Others	SLC40A1	Transporter
HMDB0001311	D-Lactic acid	Organic acids and derivatives	SLC16A1	Transporter
HMDB0000687	L-Leucine	Organic acids and derivatives	SLC1A5	Transporter
HMDB0000687	L-Leucine	Organic acids and derivatives	SLC3A2	Transporter
HMDB0000687	L-Leucine	Organic acids and derivatives	SLC7A5	Transporter
HMDB0001429	Phosphate	Others	SLC20A2	Transporter
HMDB0000259	Serotonin	Organoheterocyclic compounds	SLC6A4	Transporter
HMDB0000235	Thiamine	Organoheterocyclic compounds	SLC19A1	Transporter
HMDB0000235	Thiamine	Organoheterocyclic compounds	SLC19A2	Transporter
HMDB0000338	2-Hydroxyestradiol	Lipids and lipid-like molecules	ESR1	Other receptor
HMDB0006247	25-Hydroxycholesterol	Lipids and lipid-like molecules	ESR1	Other receptor
HMDB0002103	27-Hydroxycholesterol	Lipids and lipid-like molecules	ESR1	Other receptor
HMDB0000022	3-Methoxytyramine	Benzenoids	TAAR1	Other receptor
HMDB0001149	5-Aminolevulinic acid	Organic acids and derivatives	TSPO2	Transporter
HMDB0000045	Adenosine monophosphate	Nucleosides, nucleotides, and analogues	ADORA1	Cell surface receptor
HMDB0001178	Adenosine diphosphate ribose	Nucleosides, nucleotides, and analogues	TRPM2	Transporter
HMDB0004080	Anandamide	Organic nitrogen compounds	CNR1	Transporter
HMDB0004080	Anandamide	Organic nitrogen compounds	CNR2	Other receptor
HMDB0004080	Anandamide	Organic nitrogen compounds	TRPV1	Cell surface receptor
HMDB0000517	L-Arginine	Organic acids and derivatives	AVPR2	Cell surface receptor
HMDB0000067	Cholesterol	Lipids and lipid-like molecules	LDLR	Other receptor
HMDB0000067	Cholesterol	Lipids and lipid-like molecules	SCARB1	Cell surface receptor
HMDB0003406	D-Serine	Organic acids and derivatives	GRIN1	Cell surface receptor
HMDB0002961	Dihydrotestosterone	Lipids and lipid-like molecules	GLP1R	Cell surface receptor
HMDB0002183	Docosahexaenoic acid	Others	FFAR4	Other receptor
HMDB0000073	Dopamine	Benzenoids	TRPV1	Cell surface receptor
HMDB0001999	Eicosapentaenoic acid	Lipids and lipid-like molecules	FFAR4	Other receptor
HMDB0000153	Estriol	Lipids and lipid-like molecules	ESR1	Other receptor
HMDB0000145	Estrone	Lipids and lipid-like molecules	ESR1	Other receptor
HMDB0000108	Ethanol	Organic oxygen compounds	CHRNA5	Cell surface receptor
HMDB0000121	Folic acid	Benzenoids	FOLR1	Cell surface receptor
HMDB0000121	Folic acid	Benzenoids	FOLR2	Cell surface receptor
HMDB0000148	Glutamate	Organic acids and derivatives	GRID1	Cell surface receptor
HMDB0000148	Glutamate	Organic acids and derivatives	GRID2	Cell surface receptor
HMDB0000148	Glutamate	Organic acids and derivatives	TRPV1	Cell surface receptor
HMDB0000123	Glycine	Organic acids and derivatives	GRIN1	Cell surface receptor
HMDB0003178	Heme	Others	TLR4	Cell surface receptor
HMDB0003178	Heme	Others	TRPV6	Transporter
HMDB0003125	Hydrogen peroxide	Others	TRPM2	Transporter
HMDB0015531	Iron	Others	TFR2	Other receptor
HMDB0015531	Iron	Others	TFRC	Other receptor
HMDB0000517	L-Arginine	Organic acids and derivatives	GPRC6A	Cell surface receptor
HMDB0000159	L-Phenylalanine	Organic acids and derivatives	GPR142	Cell surface receptor
HMDB0000929	L-Tryptophan	Organoheterocyclic compounds	GPR142	Cell surface receptor
HMDB0001311	D-Lactic acid	Organic acids and derivatives	HCAR1	Cell surface receptor
HMDB0001251	Lanosterol	Lipids and lipid-like molecules	HRH2	Cell surface receptor
HMDB0000673	Linoleic acid	Lipids and lipid-like molecules	TRPV4	Transporter
HMDB0000761	Lithocholic acid	Lipids and lipid-like molecules	GPBAR1	Cell surface receptor
HMDB0001358	Retinal	Lipids and lipid-like molecules	STRA6	Transporter
HMDB0000244	Riboflavin	Organoheterocyclic compounds	SLC52A1	Transporter
HMDB0000244	Riboflavin	Organoheterocyclic compounds	SLC52A2	Transporter
HMDB0000259	Serotonin	Organoheterocyclic compounds	TRPC6	Transporter
HMDB0000277	Sphingosine 1-phosphate	Lipids and lipid-like molecules	S1PR1	Cell surface receptor
HMDB0000277	Sphingosine 1-phosphate	Lipids and lipid-like molecules	S1PR2	Cell surface receptor
HMDB0000277	Sphingosine 1-phosphate	Lipids and lipid-like molecules	S1PR3	Cell surface receptor
HMDB0000277	Sphingosine 1-phosphate	Lipids and lipid-like molecules	S1PR5	Cell surface receptor
HMDB0000254	Succinic acid	Organic acids and derivatives	SUCNR1	Cell surface receptor
HMDB0000234	Testosterone	Lipids and lipid-like molecules	GPRC6A	Cell surface receptor
HMDB0000158	L-Tyrosine	Organic acids and derivatives	GPR35	Cell surface receptor
HMDB0000305	Vitamin A	Lipids and lipid-like molecules	STRA6	Transporter
HMDB0000292	Xanthine	Organoheterocyclic compounds	ADORA1	Cell surface receptor
HMDB0000123	Glycine	Organic acids and derivatives	SLC16A10	Transporter
HMDB0000097	Choline	Organic nitrogen compounds	SLC22A1	Transporter
HMDB0001256	Spermine	Organic nitrogen compounds	SLC22A1	Transporter
HMDB0001414	Putrescine	Organic nitrogen compounds	SLC22A4	Transporter
HMDB0001256	Spermine	Organic nitrogen compounds	SLC22A4	Transporter
HMDB0000064	Creatine	Organic acids and derivatives	SLC16A12	Transporter
HMDB0000123	Glycine	Organic acids and derivatives	SLC36A1	Transporter
HMDB0000097	Choline	Organic nitrogen compounds	SLC44A1	Transporter
HMDB0000097	Choline	Organic nitrogen compounds	SLC44A2	Transporter
HMDB0000097	Choline	Organic nitrogen compounds	SLC44A3	Transporter
HMDB0000097	Choline	Organic nitrogen compounds	SLC44A4	Transporter
HMDB0000097	Choline	Organic nitrogen compounds	SLC5A7	Transporter
HMDB0000243	Pyruvic acid	Organic acids and derivatives	SLC16A11	Transporter
HMDB0000243	Pyruvic acid	Organic acids and derivatives	SLC16A1	Transporter
HMDB0000254	Succinic acid	Organic acids and derivatives	SLC13A5	Transporter
HMDB0000094	Citric acid	Organic acids and derivatives	SLC13A5	Transporter
HMDB0000134	Fumaric acid	Organic acids and derivatives	SLC13A5	Transporter
HMDB0000156	Malic acid	Organic acids and derivatives	SLC13A5	Transporter
HMDB0000156	Malic acid	Organic acids and derivatives	SLC1A3	Transporter
HMDB0000187	L-Serine	Organic acids and derivatives	SLC7A10	Transporter
HMDB0000187	L-Serine	Organic acids and derivatives	SLC3A2	Transporter
HMDB0000187	L-Serine	Organic acids and derivatives	SLC1A4	Transporter
HMDB0000187	L-Serine	Organic acids and derivatives	SLC1A5	Transporter
HMDB0000574	L-Cysteine	Organic acids and derivatives	SLC7A11	Transporter
HMDB0000696	L-Methionine	Organic acids and derivatives	SLC7A5	Transporter
HMDB0000168	L-Asparagine	Organic acids and derivatives	SLC1A5	Transporter
HMDB0000641	L-Glutamine	Organic acids and derivatives	SLC6A14	Transporter
HMDB0000641	L-Glutamine	Organic acids and derivatives	SLC6A19	Transporter
HMDB0000641	L-Glutamine	Organic acids and derivatives	SLC7A6	Transporter
HMDB0000641	L-Glutamine	Organic acids and derivatives	SLC7A7	Transporter
HMDB0000641	L-Glutamine	Organic acids and derivatives	SLC38A1	Transporter
HMDB0000641	L-Glutamine	Organic acids and derivatives	SLC38A3	Transporter
HMDB0000641	L-Glutamine	Organic acids and derivatives	SLC38A5	Transporter
HMDB0000641	L-Glutamine	Organic acids and derivatives	SLC38A7	Transporter
HMDB0000641	L-Glutamine	Organic acids and derivatives	SLC38A8	Transporter
HMDB0000112	GABA	Organic acids and derivatives	SLC6A1	Transporter
HMDB0000112	GABA	Organic acids and derivatives	SLC6A13	Transporter
HMDB0000112	GABA	Organic acids and derivatives	SLC6A11	Transporter
HMDB0000112	GABA	Organic acids and derivatives	SLC6A12	Transporter
HMDB0000112	GABA	Organic acids and derivatives	SLC6A8	Transporter
HMDB0000112	GABA	Organic acids and derivatives	SLC6A6	Transporter
HMDB0000158	L-Tyrosine	Organic acids and derivatives	SLC7A5	Transporter
HMDB0000191	L-Aspartic acid	Organic acids and derivatives	SLC1A2	Transporter
HMDB0000177	L-Histidine	Organic acids and derivatives	SLC7A5	Transporter
HMDB0000159	L-Phenylalanine	Organic acids and derivatives	SLC7A5	Transporter
HMDB0000883	L-Valine	Organic acids and derivatives	SLC43A1	Transporter
HMDB0000172	L-Isoleucine	Organic acids and derivatives	SLC43A1	Transporter
HMDB0000687	L-Leucine	Organic acids and derivatives	SLC43A1	Transporter
HMDB0000034	Adenine	Organoheterocyclic compounds	SLC28A3	Transporter
HMDB0000034	Adenine	Organoheterocyclic compounds	SLC29A3	Transporter
HMDB0000034	Adenine	Organoheterocyclic compounds	SLC35F5	Transporter
HMDB0000062	L-Carnitine	Organic nitrogen compounds	SLC22A5	Transporter
HMDB0000641	L-Glutamine	Organic acids and derivatives	SLC43A1	Transporter
HMDB0000187	L-Serine	Organic acids and derivatives	SLC43A1	Transporter
HMDB0000159	L-Phenylalanine	Organic acids and derivatives	SLC43A2	Transporter
HMDB0000159	L-Phenylalanine	Organic acids and derivatives	SLC43A1	Transporter
HMDB0000159	L-Phenylalanine	Organic acids and derivatives	SLC16A10	Transporter
HMDB0000687	L-Leucine	Organic acids and derivatives	SLC43A2	Transporter
HMDB0000574	L-Cysteine	Organic acids and derivatives	SLC43A2	Transporter
HMDB0000696	L-Methionine	Organic acids and derivatives	SLC43A1	Transporter
HMDB0000696	L-Methionine	Organic acids and derivatives	SLC43A2	Transporter
HMDB0000158	L-Tyrosine	Organic acids and derivatives	SLC16A10	Transporter
HMDB0000168	L-Asparagine	Organic acids and derivatives	SLC43A1	Transporter
HMDB0000167	L-Threonine	Organic acids and derivatives	SLC43A1	Transporter
HMDB0000883	L-Valine	Organic acids and derivatives	SLC43A2	Transporter
HMDB0000929	L-Tryptophan	Organoheterocyclic compounds	SLC36A4	Transporter
HMDB0000929	L-Tryptophan	Organoheterocyclic compounds	SLC16A10	Transporter
HMDB0000172	L-Isoleucine	Organic acids and derivatives	SLC43A2	Transporter
HMDB0000517	L-Arginine	Organic acids and derivatives	SLC38A4	Transporter
HMDB0000517	L-Arginine	Organic acids and derivatives	SLC7A2	Transporter
HMDB0000517	L-Arginine	Organic acids and derivatives	SLC7A3	Transporter
HMDB0000177	L-Histidine	Organic acids and derivatives	SLC38A4	Transporter
HMDB0000182	L-Lysine	Organic acids and derivatives	SLC38A4	Transporter
HMDB0000182	L-Lysine	Organic acids and derivatives	SLC7A2	Transporter
HMDB0000182	L-Lysine	Organic acids and derivatives	SLC7A1	Transporter
HMDB0000182	L-Lysine	Organic acids and derivatives	SLC7A3	Transporter
HMDB0000214	Ornithine	Organic acids and derivatives	SLC7A2	Transporter
HMDB0000214	Ornithine	Organic acids and derivatives	SLC7A1	Transporter
HMDB0000214	Ornithine	Organic acids and derivatives	SLC7A3	Transporter
HMDB0000143	D-Galactose	Organic oxygen compounds	SLC2A2	Transporter
HMDB0000143	D-Galactose	Organic oxygen compounds	SLC2A3	Transporter
HMDB0000143	D-Galactose	Organic oxygen compounds	SLC2A8	Transporter
HMDB0000143	D-Galactose	Organic oxygen compounds	SLC2A10	Transporter
HMDB0000143	D-Galactose	Organic oxygen compounds	SLC2A1	Transporter
HMDB0001043	Arachidonic acid	Lipids and lipid-like molecules	SLC27A5	Transporter
HMDB0000122	D-Glucose	Organic oxygen compounds	SLC2A9	Transporter
HMDB0000122	D-Glucose	Organic oxygen compounds	SLC2A2	Transporter
HMDB0000122	D-Glucose	Organic oxygen compounds	SLC2A6	Transporter
HMDB0000122	D-Glucose	Organic oxygen compounds	SLC2A3	Transporter
HMDB0000122	D-Glucose	Organic oxygen compounds	SLC2A4	Transporter
HMDB0000122	D-Glucose	Organic oxygen compounds	SLC2A8	Transporter
HMDB0000122	D-Glucose	Organic oxygen compounds	SLC2A7	Transporter
HMDB0000122	D-Glucose	Organic oxygen compounds	SLC2A12	Transporter
HMDB0000122	D-Glucose	Organic oxygen compounds	SLC2A10	Transporter
HMDB0000122	D-Glucose	Organic oxygen compounds	SLC2A1	Transporter
HMDB0001264	Dehydroascorbic acid	Organoheterocyclic compounds	SLC2A4	Transporter
HMDB0001264	Dehydroascorbic acid	Organoheterocyclic compounds	SLC2A3	Transporter
HMDB0001264	Dehydroascorbic acid	Organoheterocyclic compounds	SLC2A1	Transporter
HMDB0000073	Dopamine	Benzenoids	SLC22A3	Transporter
HMDB0000073	Dopamine	Benzenoids	SLC22A2	Transporter
HMDB0000073	Dopamine	Benzenoids	SLC22A5	Transporter
HMDB0000169	D-Mannose	Organic oxygen compounds	SLC2A2	Transporter
HMDB0000169	D-Mannose	Organic oxygen compounds	SLC2A3	Transporter
HMDB0000169	D-Mannose	Organic oxygen compounds	SLC2A1	Transporter
HMDB0000050	Adenosine	Nucleosides, nucleotides, and analogues	SLC29A2	Transporter
HMDB0000050	Adenosine	Nucleosides, nucleotides, and analogues	SLC29A1	Transporter
HMDB0000216	Noradrenaline	Benzenoids	SLC22A1	Transporter
HMDB0000216	Noradrenaline	Benzenoids	SLC22A2	Transporter
HMDB0000216	Noradrenaline	Benzenoids	SLC22A3	Transporter
HMDB0000097	Choline	Organic nitrogen compounds	SLC22A2	Transporter
HMDB0000097	Choline	Organic nitrogen compounds	SLC22A5	Transporter
HMDB0000259	Serotonin	Organoheterocyclic compounds	SLC22A1	Transporter
HMDB0000259	Serotonin	Organoheterocyclic compounds	SLC22A2	Transporter
HMDB0000660	D-Fructose	Organic oxygen compounds	SLC2A2	Transporter
HMDB0000660	D-Fructose	Organic oxygen compounds	SLC2A7	Transporter
HMDB0000660	D-Fructose	Organic oxygen compounds	SLC2A8	Transporter
HMDB0000660	D-Fructose	Organic oxygen compounds	SLC2A5	Transporter
HMDB0001220	Prostaglandin E2	Lipids and lipid-like molecules	SLC22A1	Transporter
HMDB0001220	Prostaglandin E2	Lipids and lipid-like molecules	SLC22A2	Transporter
HMDB0000296	Uridine	Nucleosides, nucleotides, and analogues	SLC29A2	Transporter
HMDB0000296	Uridine	Nucleosides, nucleotides, and analogues	SLC29A1	Transporter
HMDB0000220	Palmitic acid	Lipids and lipid-like molecules	SLC27A5	Transporter
HMDB0000305	Vitamin A	Lipids and lipid-like molecules	RBP1	Transporter
HMDB0000305	Vitamin A	Lipids and lipid-like molecules	RBP4	Transporter
HMDB0000305	Vitamin A	Lipids and lipid-like molecules	RBP2	Transporter
HMDB0000195	Inosine	Nucleosides, nucleotides, and analogues	SLC29A2	Transporter
HMDB0000195	Inosine	Nucleosides, nucleotides, and analogues	SLC29A1	Transporter
HMDB0000089	Cytidine	Nucleosides, nucleotides, and analogues	SLC29A2	Transporter
HMDB0000089	Cytidine	Nucleosides, nucleotides, and analogues	SLC29A1	Transporter
HMDB0000207	Oleic acid	Lipids and lipid-like molecules	SLC27A5	Transporter
HMDB0000870	Histamine	Organic nitrogen compounds	SLC22A3	Transporter
HMDB0000870	Histamine	Organic nitrogen compounds	SLC22A2	Transporter
HMDB0000870	Histamine	Organic nitrogen compounds	SLC22A5	Transporter
HMDB0000265	Triiodothyronine	Organic acids and derivatives	SLC16A2	Transporter
HMDB0003550	Calcidiol	Lipids and lipid-like molecules	CUBN	Other receptor
HMDB0003550	Calcidiol	Lipids and lipid-like molecules	LRP2	Other receptor
HMDB0003550	Calcidiol	Lipids and lipid-like molecules	GC	Transporter
HMDB0000181	L-Dopa	Organic acids and derivatives	SLC16A10	Transporter
HMDB0001396	5-Methyltetrahydrofolic acid	Organoheterocyclic compounds	FOLR1	Cell surface receptor
HMDB0000895	Acetylcholine	Organic nitrogen compounds	SLC22A1	Transporter
HMDB0000012	Deoxyuridine	Nucleosides, nucleotides, and analogues	SLC29A2	Transporter
HMDB0000133	Guanosine	Nucleosides, nucleotides, and analogues	SLC29A2	Transporter
HMDB0000133	Guanosine	Nucleosides, nucleotides, and analogues	SLC29A1	Transporter
HMDB0000157	Hypoxanthine	Organoheterocyclic compounds	SLC29A2	Transporter
HMDB0000248	L-thyroxine	Organic acids and derivatives	SLC16A2	Transporter
HMDB0000273	Thymidine	Nucleosides, nucleotides, and analogues	SLC29A2	Transporter
HMDB0000273	Thymidine	Nucleosides, nucleotides, and analogues	SLC29A1	Transporter
HMDB0001139	Prostaglandin F2α	Lipids and lipid-like molecules	SLC22A1	Transporter
HMDB0001139	Prostaglandin F2α	Lipids and lipid-like molecules	SLC22A2	Transporter
HMDB0000673	Linoleic acid	Lipids and lipid-like molecules	SLC27A5	Transporter
HMDB0000034	Adenine	Organoheterocyclic compounds	SLC29A2	Transporter
HMDB0000300	Uracil	Organoheterocyclic compounds	SLC29A2	Transporter
HMDB0000101	Deoxyadenosine	Nucleosides, nucleotides, and analogues	SLC29A2	Transporter
HMDB0000085	Deoxyguanosine	Nucleosides, nucleotides, and analogues	SLC29A2	Transporter
HMDB0000163	D-Maltose	Organic oxygen compounds	SLC2A3	Transporter
HMDB0000876	Vitamin D3	Lipids and lipid-like molecules	GOT2	Transporter
HMDB0000876	Vitamin D3	Lipids and lipid-like molecules	CD36	Other receptor
HMDB0000294	Urea	Organic acids and derivatives	SLC5A1	Transporter
HMDB0000294	Urea	Organic acids and derivatives	SLC14A2	Transporter
HMDB0000294	Urea	Organic acids and derivatives	SLC5A5	Transporter
HMDB0000294	Urea	Organic acids and derivatives	SLC14A1	Transporter
HMDB0000071	Deoxyinosine	Nucleosides, nucleotides, and analogues	SLC29A2	Transporter
HMDB0000014	Deoxycytidine	Nucleosides, nucleotides, and analogues	SLC29A2	Transporter
HMDB0002925	Dihomo-gamma-linolenic acid	Others	SLC27A5	Transporter
HMDB0000262	Thymine	Organoheterocyclic compounds	SLC29A2	Transporter
HMDB0000806	Myristic acid	Lipids and lipid-like molecules	SLC27A2	Transporter
HMDB0000827	Stearic acid	Lipids and lipid-like molecules	SLC27A5	Transporter
HMDB0003073	gamma-Linolenic acid	Lipids and lipid-like molecules	SLC27A5	Transporter
HMDB0001388	alpha-Linolenic acid	Lipids and lipid-like molecules	SLC27A5	Transporter
HMDB0000132	Guanine	Organoheterocyclic compounds	SLC29A2	Transporter
HMDB0001514	Glucosamine	Organic oxygen compounds	SLC2A2	Transporter
HMDB0001514	Glucosamine	Organic oxygen compounds	SLC2A4	Transporter
HMDB0001514	Glucosamine	Organic oxygen compounds	SLC2A1	Transporter
HMDB0003178	Heme	Others	SLC46A1	Transporter
HMDB0003178	Heme	Others	LRP1	Other receptor
HMDB0001178	Adenosine diphosphate ribose	Nucleosides, nucleotides, and analogues	CD38	Other receptor
HMDB0000190	L-Lactic acid	Organic acids and derivatives	HCAR1	Cell surface receptor
HMDB0015531	Iron	Others	TFR1	Other receptor
HMDB0000538	Adenosine triphosphate	Nucleosides, nucleotides, and analogues	P2RX1	Cell surface receptor
HMDB0000538	Adenosine triphosphate	Nucleosides, nucleotides, and analogues	P2RX2	Cell surface receptor
HMDB0000538	Adenosine triphosphate	Nucleosides, nucleotides, and analogues	P2RX3	Cell surface receptor
HMDB0000538	Adenosine triphosphate	Nucleosides, nucleotides, and analogues	P2RX4	Cell surface receptor
HMDB0000538	Adenosine triphosphate	Nucleosides, nucleotides, and analogues	P2RX5	Cell surface receptor
HMDB0000538	Adenosine triphosphate	Nucleosides, nucleotides, and analogues	P2RX6	Other receptor
HMDB0000538	Adenosine triphosphate	Nucleosides, nucleotides, and analogues	P2RX7	Cell surface receptor
HMDB0001341	ADP	Nucleosides, nucleotides, and analogues	P2RY1	Cell surface receptor
HMDB0000538	Adenosine triphosphate	Nucleosides, nucleotides, and analogues	P2RY1	Cell surface receptor
HMDB0000538	Adenosine triphosphate	Nucleosides, nucleotides, and analogues	P2RY2	Cell surface receptor
HMDB0000285	Uridine triphosphate	Nucleosides, nucleotides, and analogues	P2RY2	Cell surface receptor
HMDB0000285	Uridine triphosphate	Nucleosides, nucleotides, and analogues	P2RY4	Cell surface receptor
HMDB0000538	Adenosine triphosphate	Nucleosides, nucleotides, and analogues	P2RY4	Cell surface receptor
HMDB0000285	Uridine triphosphate	Nucleosides, nucleotides, and analogues	P2RY6	Cell surface receptor
HMDB0000538	Adenosine triphosphate	Nucleosides, nucleotides, and analogues	P2RY6	Cell surface receptor
HMDB0000538	Adenosine triphosphate	Nucleosides, nucleotides, and analogues	P2RY11	Cell surface receptor
HMDB0000285	Uridine triphosphate	Nucleosides, nucleotides, and analogues	P2RY11	Cell surface receptor
HMDB0001341	ADP	Nucleosides, nucleotides, and analogues	P2RY12	Cell surface receptor
HMDB0000538	Adenosine triphosphate	Nucleosides, nucleotides, and analogues	P2RY12	Cell surface receptor
HMDB0001341	ADP	Nucleosides, nucleotides, and analogues	P2RY13	Cell surface receptor
HMDB0000538	Adenosine triphosphate	Nucleosides, nucleotides, and analogues	P2RY13	Cell surface receptor
HMDB0000286	Uridine diphosphate glucose	Nucleosides, nucleotides, and analogues	P2RY14	Cell surface receptor
HMDB0000067	Cholesterol	Lipids and lipid-like molecules	NPC1L1	Transporter
HMDB0000131	Glycerol	Organic oxygen compounds	AQP3	Transporter
HMDB0000043	Betaine	Organic acids and derivatives	SLC6A12	Transporter
HMDB0000208	Oxoglutaric acid	Organic acids and derivatives	OXGR1	Cell surface receptor
HMDB0000248	L-thyroxine	Organic acids and derivatives	THRA	Other receptor
HMDB0000305	Vitamin A	Lipids and lipid-like molecules	RARA	Nuclear receptor
HMDB0001358	Retinal	Lipids and lipid-like molecules	RARA	Nuclear receptor
HMDB0000561	beta-Carotene	Lipids and lipid-like molecules	RARA	Nuclear receptor
HMDB0000305	Vitamin A	Lipids and lipid-like molecules	RARB	Other receptor
HMDB0001358	Retinal	Lipids and lipid-like molecules	RARB	Other receptor
HMDB0000561	beta-Carotene	Lipids and lipid-like molecules	RARB	Other receptor
HMDB0000305	Vitamin A	Lipids and lipid-like molecules	RARG	Other receptor
HMDB0001358	Retinal	Lipids and lipid-like molecules	RARG	Other receptor
HMDB0000561	beta-Carotene	Lipids and lipid-like molecules	RARG	Other receptor
HMDB0003178	Heme	Others	NR1D1	Other receptor
HMDB0003178	Heme	Others	NR1D2	Other receptor
HMDB0000067	Cholesterol	Lipids and lipid-like molecules	RORB	Nuclear receptor
HMDB0000876	Vitamin D3	Lipids and lipid-like molecules	VDR	Other receptor
HMDB0001358	Retinal	Lipids and lipid-like molecules	RXRA	Other receptor
HMDB0002369	9-cis-Retinoic acid	Lipids and lipid-like molecules	RXRA	Other receptor
HMDB0006219	13-cis-Retinoic acid	Lipids and lipid-like molecules	RXRA	Other receptor
HMDB0001358	Retinal	Lipids and lipid-like molecules	RXRB	Other receptor
HMDB0002369	9-cis-Retinoic acid	Lipids and lipid-like molecules	RXRB	Other receptor
HMDB0006219	13-cis-Retinoic acid	Lipids and lipid-like molecules	RXRB	Other receptor
HMDB0001358	Retinal	Lipids and lipid-like molecules	RXRG	Other receptor
HMDB0002369	9-cis-Retinoic acid	Lipids and lipid-like molecules	RXRG	Other receptor
HMDB0006219	13-cis-Retinoic acid	Lipids and lipid-like molecules	RXRG	Other receptor
HMDB0006216	11-cis-Retinol	Lipids and lipid-like molecules	NR2F2	Cell surface receptor
HMDB0000063	Cortisol	Lipids and lipid-like molecules	NR3C1	Other receptor
HMDB0002369	9-cis-Retinoic acid	Lipids and lipid-like molecules	VDR	Other receptor
HMDB0000031	Androsterone	Lipids and lipid-like molecules	AR	Other receptor
HMDB0003550	Calcidiol	Lipids and lipid-like molecules	VDR	Other receptor
HMDB0000761	Lithocholic acid	Lipids and lipid-like molecules	VDR	Other receptor
HMDB0001085	Leukotriene B4	Lipids and lipid-like molecules	PPARA	Nuclear receptor
HMDB0000518	Chenodeoxycholic acid	Lipids and lipid-like molecules	NR1H4	Nuclear receptor
HMDB0006247	25-Hydroxycholesterol	Lipids and lipid-like molecules	NR1H3	Other receptor
HMDB0000121	Folic acid	Benzenoids	SLC19A1	Transporter
HMDB0000235	Thiamine	Organoheterocyclic compounds	SLC19A3	Transporter
HMDB0000190	L-Lactic acid	Organic acids and derivatives	SLC16A1	Transporter
HMDB0000077	Dehydroepiandrosterone	Lipids and lipid-like molecules	AR	Other receptor
HMDB0000586	Potassium	Others	ABCC8	Transporter
HMDB0006111	12-HETE	Lipids and lipid-like molecules	GPR31	Cell surface receptor
HMDB0000757	Glycogen	Organic oxygen compounds	STBD1	Other receptor
HMDB0000715	Kynurenic acid	Organoheterocyclic compounds	GPR35	Cell surface receptor
HMDB0004385	Lipoxin A4	Lipids and lipid-like molecules	ESR1	Other receptor
HMDB0000588	Sodium	Others	SLC5A1	Transporter
HMDB0000588	Sodium	Others	SLC5A5	Transporter
HMDB0000588	Sodium	Others	SLC5A3	Transporter
HMDB0000719	L-Homoserine	Organic acids and derivatives	SLC43A1	Transporter
HMDB0000492	Chloride ion	Others	SLC17A1	Transporter
HMDB0003229	Palmitoleic acid	Lipids and lipid-like molecules	SLC27A2	Transporter
HMDB0012238	Iodide	Others	SLC5A8	Transporter
HMDB0002003	Tetracosanoic acid	Lipids and lipid-like molecules	SLC27A2	Transporter
HMDB0001893	alpha-Tocopherol	Lipids and lipid-like molecules	SCARB1	Cell surface receptor
HMDB0001893	alpha-Tocopherol	Lipids and lipid-like molecules	NPC1L1	Transporter
HMDB0000573	Elaidic acid	Lipids and lipid-like molecules	SLC27A2	Transporter
HMDB0002086	Adenosylcobalamin	Organoheterocyclic compounds	CUBN	Other receptor
HMDB0002086	Adenosylcobalamin	Organoheterocyclic compounds	AMN	Transporter
HMDB0000630	Cytosine	Organoheterocyclic compounds	SLC29A2	Transporter
HMDB0006543	Debrisoquine	Organoheterocyclic compounds	SLC22A2	Transporter
HMDB0011733	Glycyl-glycine	Organic acids and derivatives	SLC15A1	Transporter
HMDB0000295	Uridine 5'-diphosphate	Nucleosides, nucleotides, and analogues	P2RY6	Cell surface receptor
HMDB0000801	Phytanic acid	Lipids and lipid-like molecules	PPARA	Nuclear receptor
HMDB0000801	Phytanic acid	Lipids and lipid-like molecules	PPARG	Other receptor
HMDB0005079	15-Deoxy-d-12,14-PGJ2	Lipids and lipid-like molecules	PPARG	Other receptor
HMDB0000538	Adenosine triphosphate	Nucleosides, nucleotides, and analogues	NLRP1	Other receptor
HMDB0000131	Glycerol	Organic oxygen compounds	NLRP1	Other receptor
HMDB0000895	Acetylcholine	Organic nitrogen compounds	KCNA6	Transporter
HMDB0000538	Adenosine triphosphate	Nucleosides, nucleotides, and analogues	SCNN1A	Transporter
HMDB0014859	Procaine	Benzenoids	CHRNA10	Cell surface receptor
HMDB0015292	Chloroprocaine	Benzenoids	CHRNA10	Cell surface receptor
HMDB0000895	Acetylcholine	Organic nitrogen compounds	CHRNA10	Cell surface receptor
HMDB0000273	Thymidine	Nucleosides, nucleotides, and analogues	CXCR6	Cell surface receptor
HMDB0000975	Trehalose	Organic oxygen compounds	CXCR6	Cell surface receptor
HMDB0014323	Valsartan	Organic acids and derivatives	CXCR6	Cell surface receptor
HMDB0000050	Adenosine	Nucleosides, nucleotides, and analogues	CXCR6	Cell surface receptor
HMDB0014844	Tamsulosin	Benzenoids	CXCR6	Cell surface receptor
HMDB0000169	D-Mannose	Organic oxygen compounds	CXCR6	Cell surface receptor
HMDB0000216	Noradrenaline	Benzenoids	CXCR6	Cell surface receptor
HMDB0008923	PE(16:0/16:0)	Lipids and lipid-like molecules	CXCR6	Cell surface receptor
HMDB0000674	PA(16:0/16:0)	Lipids and lipid-like molecules	CXCR6	Cell surface receptor
HMDB0036565	beta-Ionone	Lipids and lipid-like molecules	CXCR6	Cell surface receptor
HMDB0001358	Retinal	Lipids and lipid-like molecules	CXCR6	Cell surface receptor
HMDB0001220	Prostaglandin E2	Lipids and lipid-like molecules	CXCR6	Cell surface receptor
HMDB0001442	Prostaglandin E1	Lipids and lipid-like molecules	CXCR6	Cell surface receptor
HMDB0004080	Anandamide	Organic nitrogen compounds	CXCR6	Cell surface receptor
HMDB0004666	2-arachidonoylglycerol	Lipids and lipid-like molecules	CXCR6	Cell surface receptor
HMDB0000990	Acetaldehyde	Organic oxygen compounds	CXCR6	Cell surface receptor
HMDB0000073	Dopamine	Benzenoids	CXCR6	Cell surface receptor
HMDB0000123	Glycine	Organic acids and derivatives	CXCR6	Cell surface receptor
HMDB0000870	Histamine	Organic nitrogen compounds	CXCR6	Cell surface receptor
HMDB0000220	Palmitic acid	Lipids and lipid-like molecules	CXCR6	Cell surface receptor
HMDB0014466	Amitriptyline	Benzenoids	CXCR6	Cell surface receptor
HMDB0014683	Amoxapine	Organoheterocyclic compounds	CXCR6	Cell surface receptor
HMDB0015267	Carvedilol	Organoheterocyclic compounds	CXCR6	Cell surface receptor
HMDB0014620	Chlorpromazine	Organoheterocyclic compounds	CXCR6	Cell surface receptor
HMDB0014677	Ciprofloxacin	Organoheterocyclic compounds	CXCR6	Cell surface receptor
HMDB0015477	Clenbuterol	Benzenoids	CXCR6	Cell surface receptor
HMDB0015282	Desipramine	Organoheterocyclic compounds	CXCR6	Cell surface receptor
HMDB0014328	Amphetamine	Benzenoids	CXCR6	Cell surface receptor
HMDB0040987	(-)-Morphine	Others	CXCR6	Cell surface receptor
HMDB0014680	Nortriptyline	Benzenoids	CXCR6	Cell surface receptor
HMDB0015070	Oxymetazoline	Benzenoids	CXCR6	Cell surface receptor
HMDB0014600	Prazosin	Organoheterocyclic compounds	CXCR6	Cell surface receptor
HMDB0000259	Serotonin	Organoheterocyclic compounds	CXCR6	Cell surface receptor
HMDB0014794	Trazodone	Organoheterocyclic compounds	CXCR6	Cell surface receptor
HMDB0031404	Cyclohexylamine	Organic nitrogen compounds	CXCR6	Cell surface receptor
HMDB0015559	Thioproperazine	Organoheterocyclic compounds	CXCR6	Cell surface receptor
HMDB0032477	Polyoxyethylene 40 monostearate	Lipids and lipid-like molecules	CXCR6	Cell surface receptor
HMDB0014940	Alfentanil	Benzenoids	CXCR6	Cell surface receptor
HMDB0013657	2-Arachidonyl Glycerol ether	Lipids and lipid-like molecules	CXCR6	Cell surface receptor
HMDB0000895	Acetylcholine	Organic nitrogen compounds	CXCR6	Cell surface receptor
HMDB0000273	Thymidine	Nucleosides, nucleotides, and analogues	MC1R	Cell surface receptor
HMDB0000975	Trehalose	Organic oxygen compounds	MC1R	Cell surface receptor
HMDB0014323	Valsartan	Organic acids and derivatives	MC1R	Cell surface receptor
HMDB0000050	Adenosine	Nucleosides, nucleotides, and analogues	MC1R	Cell surface receptor
HMDB0014844	Tamsulosin	Benzenoids	MC1R	Cell surface receptor
HMDB0000169	D-Mannose	Organic oxygen compounds	MC1R	Cell surface receptor
HMDB0000216	Noradrenaline	Benzenoids	MC1R	Cell surface receptor
HMDB0008923	PE(16:0/16:0)	Lipids and lipid-like molecules	MC1R	Cell surface receptor
HMDB0000674	PA(16:0/16:0)	Lipids and lipid-like molecules	MC1R	Cell surface receptor
HMDB0036565	beta-Ionone	Lipids and lipid-like molecules	MC1R	Cell surface receptor
HMDB0001358	Retinal	Lipids and lipid-like molecules	MC1R	Cell surface receptor
HMDB0001220	Prostaglandin E2	Lipids and lipid-like molecules	MC1R	Cell surface receptor
HMDB0001442	Prostaglandin E1	Lipids and lipid-like molecules	MC1R	Cell surface receptor
HMDB0004080	Anandamide	Organic nitrogen compounds	MC1R	Cell surface receptor
HMDB0000990	Acetaldehyde	Organic oxygen compounds	MC1R	Cell surface receptor
HMDB0000073	Dopamine	Benzenoids	MC1R	Cell surface receptor
HMDB0000123	Glycine	Organic acids and derivatives	MC1R	Cell surface receptor
HMDB0000870	Histamine	Organic nitrogen compounds	MC1R	Cell surface receptor
HMDB0000220	Palmitic acid	Lipids and lipid-like molecules	MC1R	Cell surface receptor
HMDB0014466	Amitriptyline	Benzenoids	MC1R	Cell surface receptor
HMDB0014683	Amoxapine	Organoheterocyclic compounds	MC1R	Cell surface receptor
HMDB0015267	Carvedilol	Organoheterocyclic compounds	MC1R	Cell surface receptor
HMDB0014620	Chlorpromazine	Organoheterocyclic compounds	MC1R	Cell surface receptor
HMDB0014677	Ciprofloxacin	Organoheterocyclic compounds	MC1R	Cell surface receptor
HMDB0015477	Clenbuterol	Benzenoids	MC1R	Cell surface receptor
HMDB0015282	Desipramine	Organoheterocyclic compounds	MC1R	Cell surface receptor
HMDB0014328	Amphetamine	Benzenoids	MC1R	Cell surface receptor
HMDB0040987	(-)-Morphine	Others	MC1R	Cell surface receptor
HMDB0014680	Nortriptyline	Benzenoids	MC1R	Cell surface receptor
HMDB0015070	Oxymetazoline	Benzenoids	MC1R	Cell surface receptor
HMDB0014600	Prazosin	Organoheterocyclic compounds	MC1R	Cell surface receptor
HMDB0000259	Serotonin	Organoheterocyclic compounds	MC1R	Cell surface receptor
HMDB0014794	Trazodone	Organoheterocyclic compounds	MC1R	Cell surface receptor
HMDB0031404	Cyclohexylamine	Organic nitrogen compounds	MC1R	Cell surface receptor
HMDB0015559	Thioproperazine	Organoheterocyclic compounds	MC1R	Cell surface receptor
HMDB0032477	Polyoxyethylene 40 monostearate	Lipids and lipid-like molecules	MC1R	Cell surface receptor
HMDB0014940	Alfentanil	Benzenoids	MC1R	Cell surface receptor
HMDB0013657	2-Arachidonyl Glycerol ether	Lipids and lipid-like molecules	MC1R	Cell surface receptor
HMDB0000056	beta-Alanine	Organic acids and derivatives	GLRA3	Other receptor
HMDB0000251	Taurine	Organic acids and derivatives	GLRA3	Other receptor
HMDB0001183	Octanol	Lipids and lipid-like molecules	GJA5	Transporter
HMDB0000273	Thymidine	Nucleosides, nucleotides, and analogues	GPR22	Cell surface receptor
HMDB0000975	Trehalose	Organic oxygen compounds	GPR22	Cell surface receptor
HMDB0014323	Valsartan	Organic acids and derivatives	GPR22	Cell surface receptor
HMDB0000050	Adenosine	Nucleosides, nucleotides, and analogues	GPR22	Cell surface receptor
HMDB0014844	Tamsulosin	Benzenoids	GPR22	Cell surface receptor
HMDB0000169	D-Mannose	Organic oxygen compounds	GPR22	Cell surface receptor
HMDB0000216	Noradrenaline	Benzenoids	GPR22	Cell surface receptor
HMDB0008923	PE(16:0/16:0)	Lipids and lipid-like molecules	GPR22	Cell surface receptor
HMDB0000674	PA(16:0/16:0)	Lipids and lipid-like molecules	GPR22	Cell surface receptor
HMDB0036565	beta-Ionone	Lipids and lipid-like molecules	GPR22	Cell surface receptor
HMDB0001358	Retinal	Lipids and lipid-like molecules	GPR22	Cell surface receptor
HMDB0001220	Prostaglandin E2	Lipids and lipid-like molecules	GPR22	Cell surface receptor
HMDB0001442	Prostaglandin E1	Lipids and lipid-like molecules	GPR22	Cell surface receptor
HMDB0004080	Anandamide	Organic nitrogen compounds	GPR22	Cell surface receptor
HMDB0013657	2-Arachidonyl Glycerol ether	Lipids and lipid-like molecules	GPR22	Cell surface receptor
HMDB0000990	Acetaldehyde	Organic oxygen compounds	GPR22	Cell surface receptor
HMDB0000073	Dopamine	Benzenoids	GPR22	Cell surface receptor
HMDB0000123	Glycine	Organic acids and derivatives	GPR22	Cell surface receptor
HMDB0000870	Histamine	Organic nitrogen compounds	GPR22	Cell surface receptor
HMDB0000220	Palmitic acid	Lipids and lipid-like molecules	GPR22	Cell surface receptor
HMDB0014466	Amitriptyline	Benzenoids	GPR22	Cell surface receptor
HMDB0014683	Amoxapine	Organoheterocyclic compounds	GPR22	Cell surface receptor
HMDB0015267	Carvedilol	Organoheterocyclic compounds	GPR22	Cell surface receptor
HMDB0014620	Chlorpromazine	Organoheterocyclic compounds	GPR22	Cell surface receptor
HMDB0014677	Ciprofloxacin	Organoheterocyclic compounds	GPR22	Cell surface receptor
HMDB0015477	Clenbuterol	Benzenoids	GPR22	Cell surface receptor
HMDB0015282	Desipramine	Organoheterocyclic compounds	GPR22	Cell surface receptor
HMDB0014328	Amphetamine	Benzenoids	GPR22	Cell surface receptor
HMDB0040987	(-)-Morphine	Others	GPR22	Cell surface receptor
HMDB0014680	Nortriptyline	Benzenoids	GPR22	Cell surface receptor
HMDB0015070	Oxymetazoline	Benzenoids	GPR22	Cell surface receptor
HMDB0014600	Prazosin	Organoheterocyclic compounds	GPR22	Cell surface receptor
HMDB0000259	Serotonin	Organoheterocyclic compounds	GPR22	Cell surface receptor
HMDB0014794	Trazodone	Organoheterocyclic compounds	GPR22	Cell surface receptor
HMDB0031404	Cyclohexylamine	Organic nitrogen compounds	GPR22	Cell surface receptor
HMDB0015559	Thioproperazine	Organoheterocyclic compounds	GPR22	Cell surface receptor
HMDB0032477	Polyoxyethylene 40 monostearate	Lipids and lipid-like molecules	GPR22	Cell surface receptor
HMDB0014940	Alfentanil	Benzenoids	GPR22	Cell surface receptor
HMDB0015048	Repaglinide	Organoheterocyclic compounds	SLC15A1	Transporter
HMDB0000273	Thymidine	Nucleosides, nucleotides, and analogues	NPFFR2	Cell surface receptor
HMDB0000295	Uridine 5'-diphosphate	Nucleosides, nucleotides, and analogues	NPFFR2	Cell surface receptor
HMDB0000975	Trehalose	Organic oxygen compounds	NPFFR2	Cell surface receptor
HMDB0014323	Valsartan	Organic acids and derivatives	NPFFR2	Cell surface receptor
HMDB0000050	Adenosine	Nucleosides, nucleotides, and analogues	NPFFR2	Cell surface receptor
HMDB0014844	Tamsulosin	Benzenoids	NPFFR2	Cell surface receptor
HMDB0000169	D-Mannose	Organic oxygen compounds	NPFFR2	Cell surface receptor
HMDB0000216	Noradrenaline	Benzenoids	NPFFR2	Cell surface receptor
HMDB0008923	PE(16:0/16:0)	Lipids and lipid-like molecules	NPFFR2	Cell surface receptor
HMDB0000674	PA(16:0/16:0)	Lipids and lipid-like molecules	NPFFR2	Cell surface receptor
HMDB0036565	beta-Ionone	Lipids and lipid-like molecules	NPFFR2	Cell surface receptor
HMDB0001358	Retinal	Lipids and lipid-like molecules	NPFFR2	Cell surface receptor
HMDB0001220	Prostaglandin E2	Lipids and lipid-like molecules	NPFFR2	Cell surface receptor
HMDB0001442	Prostaglandin E1	Lipids and lipid-like molecules	NPFFR2	Cell surface receptor
HMDB0004080	Anandamide	Organic nitrogen compounds	NPFFR2	Cell surface receptor
HMDB0000990	Acetaldehyde	Organic oxygen compounds	NPFFR2	Cell surface receptor
HMDB0000073	Dopamine	Benzenoids	NPFFR2	Cell surface receptor
HMDB0000123	Glycine	Organic acids and derivatives	NPFFR2	Cell surface receptor
HMDB0000870	Histamine	Organic nitrogen compounds	NPFFR2	Cell surface receptor
HMDB0000220	Palmitic acid	Lipids and lipid-like molecules	NPFFR2	Cell surface receptor
HMDB0014466	Amitriptyline	Benzenoids	NPFFR2	Cell surface receptor
HMDB0014683	Amoxapine	Organoheterocyclic compounds	NPFFR2	Cell surface receptor
HMDB0015267	Carvedilol	Organoheterocyclic compounds	NPFFR2	Cell surface receptor
HMDB0014620	Chlorpromazine	Organoheterocyclic compounds	NPFFR2	Cell surface receptor
HMDB0014677	Ciprofloxacin	Organoheterocyclic compounds	NPFFR2	Cell surface receptor
HMDB0015477	Clenbuterol	Benzenoids	NPFFR2	Cell surface receptor
HMDB0015282	Desipramine	Organoheterocyclic compounds	NPFFR2	Cell surface receptor
HMDB0014328	Amphetamine	Benzenoids	NPFFR2	Cell surface receptor
HMDB0040987	(-)-Morphine	Others	NPFFR2	Cell surface receptor
HMDB0014680	Nortriptyline	Benzenoids	NPFFR2	Cell surface receptor
HMDB0015070	Oxymetazoline	Benzenoids	NPFFR2	Cell surface receptor
HMDB0014600	Prazosin	Organoheterocyclic compounds	NPFFR2	Cell surface receptor
HMDB0000259	Serotonin	Organoheterocyclic compounds	NPFFR2	Cell surface receptor
HMDB0014794	Trazodone	Organoheterocyclic compounds	NPFFR2	Cell surface receptor
HMDB0031404	Cyclohexylamine	Organic nitrogen compounds	NPFFR2	Cell surface receptor
HMDB0015559	Thioproperazine	Organoheterocyclic compounds	NPFFR2	Cell surface receptor
HMDB0032477	Polyoxyethylene 40 monostearate	Lipids and lipid-like molecules	NPFFR2	Cell surface receptor
HMDB0014940	Alfentanil	Benzenoids	NPFFR2	Cell surface receptor
HMDB0013657	2-Arachidonyl Glycerol ether	Lipids and lipid-like molecules	NPFFR2	Cell surface receptor
HMDB0001452	Thromboxane A2	Lipids and lipid-like molecules	NPFFR2	Cell surface receptor
HMDB0000895	Acetylcholine	Organic nitrogen compounds	NPFFR2	Cell surface receptor
HMDB0000131	Glycerol	Organic oxygen compounds	NR4A1	Nuclear receptor
HMDB0000588	Sodium	Others	NR4A1	Nuclear receptor
HMDB0033439	(-)-alpha-Narcotine	Others	TAS2R9	Cell surface receptor
HMDB0029943	Arbutin	Organic oxygen compounds	TAS2R9	Cell surface receptor
HMDB0001218	Coumarin	Others	TAS2R9	Cell surface receptor
HMDB0035030	Amygdalin	Organic oxygen compounds	TAS2R9	Cell surface receptor
HMDB0033441	(±)-alpha-Narcotine	Others	TAS2R9	Cell surface receptor
HMDB0036587	Quassin	Lipids and lipid-like molecules	TAS2R9	Cell surface receptor
HMDB0031849	2-Ethylpyrazine	Organoheterocyclic compounds	TAS2R9	Cell surface receptor
HMDB0030026	Isohumulone A	Lipids and lipid-like molecules	TAS2R9	Cell surface receptor
HMDB0000464	Calcium	Others	KCNN3	Transporter
HMDB0000273	Thymidine	Nucleosides, nucleotides, and analogues	TAAR8	Cell surface receptor
HMDB0000975	Trehalose	Organic oxygen compounds	TAAR8	Cell surface receptor
HMDB0014323	Valsartan	Organic acids and derivatives	TAAR8	Cell surface receptor
HMDB0000050	Adenosine	Nucleosides, nucleotides, and analogues	TAAR8	Cell surface receptor
HMDB0014844	Tamsulosin	Benzenoids	TAAR8	Cell surface receptor
HMDB0000169	D-Mannose	Organic oxygen compounds	TAAR8	Cell surface receptor
HMDB0000216	Noradrenaline	Benzenoids	TAAR8	Cell surface receptor
HMDB0008923	PE(16:0/16:0)	Lipids and lipid-like molecules	TAAR8	Cell surface receptor
HMDB0000674	PA(16:0/16:0)	Lipids and lipid-like molecules	TAAR8	Cell surface receptor
HMDB0036565	beta-Ionone	Lipids and lipid-like molecules	TAAR8	Cell surface receptor
HMDB0001358	Retinal	Lipids and lipid-like molecules	TAAR8	Cell surface receptor
HMDB0001220	Prostaglandin E2	Lipids and lipid-like molecules	TAAR8	Cell surface receptor
HMDB0001442	Prostaglandin E1	Lipids and lipid-like molecules	TAAR8	Cell surface receptor
HMDB0004080	Anandamide	Organic nitrogen compounds	TAAR8	Cell surface receptor
HMDB0000990	Acetaldehyde	Organic oxygen compounds	TAAR8	Cell surface receptor
HMDB0000073	Dopamine	Benzenoids	TAAR8	Cell surface receptor
HMDB0000123	Glycine	Organic acids and derivatives	TAAR8	Cell surface receptor
HMDB0000870	Histamine	Organic nitrogen compounds	TAAR8	Cell surface receptor
HMDB0000220	Palmitic acid	Lipids and lipid-like molecules	TAAR8	Cell surface receptor
HMDB0014466	Amitriptyline	Benzenoids	TAAR8	Cell surface receptor
HMDB0014683	Amoxapine	Organoheterocyclic compounds	TAAR8	Cell surface receptor
HMDB0015267	Carvedilol	Organoheterocyclic compounds	TAAR8	Cell surface receptor
HMDB0014620	Chlorpromazine	Organoheterocyclic compounds	TAAR8	Cell surface receptor
HMDB0014677	Ciprofloxacin	Organoheterocyclic compounds	TAAR8	Cell surface receptor
HMDB0015477	Clenbuterol	Benzenoids	TAAR8	Cell surface receptor
HMDB0015282	Desipramine	Organoheterocyclic compounds	TAAR8	Cell surface receptor
HMDB0014328	Amphetamine	Benzenoids	TAAR8	Cell surface receptor
HMDB0040987	(-)-Morphine	Others	TAAR8	Cell surface receptor
HMDB0014680	Nortriptyline	Benzenoids	TAAR8	Cell surface receptor
HMDB0015070	Oxymetazoline	Benzenoids	TAAR8	Cell surface receptor
HMDB0014600	Prazosin	Organoheterocyclic compounds	TAAR8	Cell surface receptor
HMDB0000259	Serotonin	Organoheterocyclic compounds	TAAR8	Cell surface receptor
HMDB0014794	Trazodone	Organoheterocyclic compounds	TAAR8	Cell surface receptor
HMDB0031404	Cyclohexylamine	Organic nitrogen compounds	TAAR8	Cell surface receptor
HMDB0015559	Thioproperazine	Organoheterocyclic compounds	TAAR8	Cell surface receptor
HMDB0032477	Polyoxyethylene 40 monostearate	Lipids and lipid-like molecules	TAAR8	Cell surface receptor
HMDB0014940	Alfentanil	Benzenoids	TAAR8	Cell surface receptor
HMDB0013657	2-Arachidonyl Glycerol ether	Lipids and lipid-like molecules	TAAR8	Cell surface receptor
HMDB0034442	L-trans-alpha-Amino-2-carboxycyclopropaneacetic acid	Organic acids and derivatives	GRM8	Cell surface receptor
HMDB0000191	L-Aspartic acid	Organic acids and derivatives	GRM8	Cell surface receptor
HMDB0000050	Adenosine	Nucleosides, nucleotides, and analogues	SLC5A7	Transporter
HMDB0001361	Carbon monoxide	Others	GUCY1A2	Other receptor
HMDB0000131	Glycerol	Organic oxygen compounds	GUCY1A2	Other receptor
HMDB0000538	Adenosine triphosphate	Nucleosides, nucleotides, and analogues	GUCY1A2	Other receptor
HMDB0000207	Oleic acid	Lipids and lipid-like molecules	GUCY1A2	Other receptor
HMDB0000464	Calcium	Others	GUCY1A2	Other receptor
HMDB0000492	Chloride ion	Others	GUCY1A2	Other receptor
HMDB0001448	Sulfate	Others	GUCY1A2	Other receptor
HMDB0003378	Nitric oxide	Others	GUCY1A2	Other receptor
HMDB0001273	Guanosine triphosphate	Nucleosides, nucleotides, and analogues	GUCY1A2	Other receptor
HMDB0001314	Cyclic GMP	Nucleosides, nucleotides, and analogues	GUCY1A2	Other receptor
HMDB0000045	Adenosine monophosphate	Nucleosides, nucleotides, and analogues	P2RY2	Cell surface receptor
HMDB0001201	Guanosine diphosphate	Nucleosides, nucleotides, and analogues	P2RY2	Cell surface receptor
HMDB0001341	ADP	Nucleosides, nucleotides, and analogues	P2RY2	Cell surface receptor
HMDB0000295	Uridine 5'-diphosphate	Nucleosides, nucleotides, and analogues	P2RY2	Cell surface receptor
HMDB0007855	LysoPA(18:1(9Z)/0:0)	Lipids and lipid-like molecules	LPAR3	Cell surface receptor
HMDB0000273	Thymidine	Nucleosides, nucleotides, and analogues	LPAR3	Cell surface receptor
HMDB0000295	Uridine 5'-diphosphate	Nucleosides, nucleotides, and analogues	LPAR3	Cell surface receptor
HMDB0000975	Trehalose	Organic oxygen compounds	LPAR3	Cell surface receptor
HMDB0014323	Valsartan	Organic acids and derivatives	LPAR3	Cell surface receptor
HMDB0000050	Adenosine	Nucleosides, nucleotides, and analogues	LPAR3	Cell surface receptor
HMDB0014844	Tamsulosin	Benzenoids	LPAR3	Cell surface receptor
HMDB0000169	D-Mannose	Organic oxygen compounds	LPAR3	Cell surface receptor
HMDB0000216	Noradrenaline	Benzenoids	LPAR3	Cell surface receptor
HMDB0008923	PE(16:0/16:0)	Lipids and lipid-like molecules	LPAR3	Cell surface receptor
HMDB0000674	PA(16:0/16:0)	Lipids and lipid-like molecules	LPAR3	Cell surface receptor
HMDB0036565	beta-Ionone	Lipids and lipid-like molecules	LPAR3	Cell surface receptor
HMDB0001358	Retinal	Lipids and lipid-like molecules	LPAR3	Cell surface receptor
HMDB0001220	Prostaglandin E2	Lipids and lipid-like molecules	LPAR3	Cell surface receptor
HMDB0001442	Prostaglandin E1	Lipids and lipid-like molecules	LPAR3	Cell surface receptor
HMDB0004080	Anandamide	Organic nitrogen compounds	LPAR3	Cell surface receptor
HMDB0004666	2-arachidonoylglycerol	Lipids and lipid-like molecules	LPAR3	Cell surface receptor
HMDB0000990	Acetaldehyde	Organic oxygen compounds	LPAR3	Cell surface receptor
HMDB0000073	Dopamine	Benzenoids	LPAR3	Cell surface receptor
HMDB0000123	Glycine	Organic acids and derivatives	LPAR3	Cell surface receptor
HMDB0000870	Histamine	Organic nitrogen compounds	LPAR3	Cell surface receptor
HMDB0000220	Palmitic acid	Lipids and lipid-like molecules	LPAR3	Cell surface receptor
HMDB0014466	Amitriptyline	Benzenoids	LPAR3	Cell surface receptor
HMDB0014683	Amoxapine	Organoheterocyclic compounds	LPAR3	Cell surface receptor
HMDB0015267	Carvedilol	Organoheterocyclic compounds	LPAR3	Cell surface receptor
HMDB0014620	Chlorpromazine	Organoheterocyclic compounds	LPAR3	Cell surface receptor
HMDB0014677	Ciprofloxacin	Organoheterocyclic compounds	LPAR3	Cell surface receptor
HMDB0015477	Clenbuterol	Benzenoids	LPAR3	Cell surface receptor
HMDB0015282	Desipramine	Organoheterocyclic compounds	LPAR3	Cell surface receptor
HMDB0014328	Amphetamine	Benzenoids	LPAR3	Cell surface receptor
HMDB0040987	(-)-Morphine	Others	LPAR3	Cell surface receptor
HMDB0014680	Nortriptyline	Benzenoids	LPAR3	Cell surface receptor
HMDB0015070	Oxymetazoline	Benzenoids	LPAR3	Cell surface receptor
HMDB0014600	Prazosin	Organoheterocyclic compounds	LPAR3	Cell surface receptor
HMDB0000259	Serotonin	Organoheterocyclic compounds	LPAR3	Cell surface receptor
HMDB0014794	Trazodone	Organoheterocyclic compounds	LPAR3	Cell surface receptor
HMDB0031404	Cyclohexylamine	Organic nitrogen compounds	LPAR3	Cell surface receptor
HMDB0015559	Thioproperazine	Organoheterocyclic compounds	LPAR3	Cell surface receptor
HMDB0032477	Polyoxyethylene 40 monostearate	Lipids and lipid-like molecules	LPAR3	Cell surface receptor
HMDB0014940	Alfentanil	Benzenoids	LPAR3	Cell surface receptor
HMDB0007853	LysoPA(16:0/0:0)	Lipids and lipid-like molecules	LPAR3	Cell surface receptor
HMDB0013657	2-Arachidonyl Glycerol ether	Lipids and lipid-like molecules	LPAR3	Cell surface receptor
HMDB0001452	Thromboxane A2	Lipids and lipid-like molecules	LPAR3	Cell surface receptor
HMDB0000895	Acetylcholine	Organic nitrogen compounds	LPAR3	Cell surface receptor
HMDB0000108	Ethanol	Organic oxygen compounds	KCNJ13	Transporter
HMDB0005189	CE(18:1(11Z))	Lipids and lipid-like molecules	KCNJ13	Transporter
HMDB0001341	ADP	Nucleosides, nucleotides, and analogues	EPHA7	Cell surface receptor
HMDB0006284	L-2,4-diaminobutyric acid	Organic acids and derivatives	EPHA7	Cell surface receptor
HMDB0000134	Fumaric acid	Organic acids and derivatives	EPHA7	Cell surface receptor
HMDB0015397	Sunitinib	Organoheterocyclic compounds	EPHA7	Cell surface receptor
HMDB0033934	beta-Sitostenone	Lipids and lipid-like molecules	EPHA7	Cell surface receptor
HMDB0000492	Chloride ion	Others	EPHA7	Cell surface receptor
HMDB0001448	Sulfate	Others	EPHA7	Cell surface receptor
HMDB0041130	24-Epibrassinolide	Lipids and lipid-like molecules	EPHA7	Cell surface receptor
HMDB0001925	Ibuprofen	Others	SLC5A8	Transporter
HMDB0015166	Probenecid	Benzenoids	SLC5A8	Transporter
HMDB0000464	Calcium	Others	TRPV4	Transporter
HMDB0000058	Cyclic AMP	Nucleosides, nucleotides, and analogues	TRPV4	Transporter
HMDB0001314	Cyclic GMP	Nucleosides, nucleotides, and analogues	TRPV4	Transporter
HMDB0001043	Arachidonic acid	Lipids and lipid-like molecules	TRPV4	Transporter
HMDB0004080	Anandamide	Organic nitrogen compounds	TRPV4	Transporter
HMDB0000112	GABA	Organic acids and derivatives	GABRP	Cell surface receptor
HMDB0000174	L-Fucose	Organic oxygen compounds	IL2RA	Cell surface receptor
HMDB0004080	Anandamide	Organic nitrogen compounds	GPR18	Cell surface receptor
HMDB0000123	Glycine	Organic acids and derivatives	GPR18	Cell surface receptor
HMDB0036861	Ginkgolide B	Lipids and lipid-like molecules	PTAFR	Cell surface receptor
HMDB0035130	Pinusolide	Lipids and lipid-like molecules	PTAFR	Cell surface receptor
HMDB0000538	Adenosine triphosphate	Nucleosides, nucleotides, and analogues	NPR2	Cell surface receptor
HMDB0000207	Oleic acid	Lipids and lipid-like molecules	NPR2	Cell surface receptor
HMDB0000464	Calcium	Others	NPR2	Cell surface receptor
HMDB0000492	Chloride ion	Others	NPR2	Cell surface receptor
HMDB0000131	Glycerol	Organic oxygen compounds	NPR2	Cell surface receptor
HMDB0001448	Sulfate	Others	NPR2	Cell surface receptor
HMDB0000073	Dopamine	Benzenoids	CXCR4	Other receptor
HMDB0000273	Thymidine	Nucleosides, nucleotides, and analogues	CXCR4	Other receptor
HMDB0000975	Trehalose	Organic oxygen compounds	CXCR4	Other receptor
HMDB0001201	Guanosine diphosphate	Nucleosides, nucleotides, and analogues	CXCR4	Other receptor
HMDB0014638	Zidovudine	Nucleosides, nucleotides, and analogues	CXCR4	Other receptor
HMDB0014323	Valsartan	Organic acids and derivatives	CXCR4	Other receptor
HMDB0000050	Adenosine	Nucleosides, nucleotides, and analogues	CXCR4	Other receptor
HMDB0014844	Tamsulosin	Benzenoids	CXCR4	Other receptor
HMDB0000169	D-Mannose	Organic oxygen compounds	CXCR4	Other receptor
HMDB0000216	Noradrenaline	Benzenoids	CXCR4	Other receptor
HMDB0008923	PE(16:0/16:0)	Lipids and lipid-like molecules	CXCR4	Other receptor
HMDB0000674	PA(16:0/16:0)	Lipids and lipid-like molecules	CXCR4	Other receptor
HMDB0036565	beta-Ionone	Lipids and lipid-like molecules	CXCR4	Other receptor
HMDB0001358	Retinal	Lipids and lipid-like molecules	CXCR4	Other receptor
HMDB0001220	Prostaglandin E2	Lipids and lipid-like molecules	CXCR4	Other receptor
HMDB0001442	Prostaglandin E1	Lipids and lipid-like molecules	CXCR4	Other receptor
HMDB0004080	Anandamide	Organic nitrogen compounds	CXCR4	Other receptor
HMDB0004666	2-arachidonoylglycerol	Lipids and lipid-like molecules	CXCR4	Other receptor
HMDB0000990	Acetaldehyde	Organic oxygen compounds	CXCR4	Other receptor
HMDB0000123	Glycine	Organic acids and derivatives	CXCR4	Other receptor
HMDB0000870	Histamine	Organic nitrogen compounds	CXCR4	Other receptor
HMDB0000220	Palmitic acid	Lipids and lipid-like molecules	CXCR4	Other receptor
HMDB0014466	Amitriptyline	Benzenoids	CXCR4	Other receptor
HMDB0014683	Amoxapine	Organoheterocyclic compounds	CXCR4	Other receptor
HMDB0015267	Carvedilol	Organoheterocyclic compounds	CXCR4	Other receptor
HMDB0014620	Chlorpromazine	Organoheterocyclic compounds	CXCR4	Other receptor
HMDB0014677	Ciprofloxacin	Organoheterocyclic compounds	CXCR4	Other receptor
HMDB0015477	Clenbuterol	Benzenoids	CXCR4	Other receptor
HMDB0015282	Desipramine	Organoheterocyclic compounds	CXCR4	Other receptor
HMDB0014328	Amphetamine	Benzenoids	CXCR4	Other receptor
HMDB0040987	(-)-Morphine	Others	CXCR4	Other receptor
HMDB0014680	Nortriptyline	Benzenoids	CXCR4	Other receptor
HMDB0015070	Oxymetazoline	Benzenoids	CXCR4	Other receptor
HMDB0014600	Prazosin	Organoheterocyclic compounds	CXCR4	Other receptor
HMDB0000259	Serotonin	Organoheterocyclic compounds	CXCR4	Other receptor
HMDB0014794	Trazodone	Organoheterocyclic compounds	CXCR4	Other receptor
HMDB0031404	Cyclohexylamine	Organic nitrogen compounds	CXCR4	Other receptor
HMDB0015559	Thioproperazine	Organoheterocyclic compounds	CXCR4	Other receptor
HMDB0032477	Polyoxyethylene 40 monostearate	Lipids and lipid-like molecules	CXCR4	Other receptor
HMDB0014940	Alfentanil	Benzenoids	CXCR4	Other receptor
HMDB0013657	2-Arachidonyl Glycerol ether	Lipids and lipid-like molecules	CXCR4	Other receptor
HMDB0000895	Acetylcholine	Organic nitrogen compounds	CXCR4	Other receptor
HMDB0000169	D-Mannose	Organic oxygen compounds	PTPRM	Cell surface receptor
HMDB0000123	Glycine	Organic acids and derivatives	PTPRM	Cell surface receptor
HMDB0000588	Sodium	Others	PTPRM	Cell surface receptor
HMDB0000191	L-Aspartic acid	Organic acids and derivatives	GRIK1	Cell surface receptor
HMDB0000273	Thymidine	Nucleosides, nucleotides, and analogues	RXFP4	Cell surface receptor
HMDB0000975	Trehalose	Organic oxygen compounds	RXFP4	Cell surface receptor
HMDB0014323	Valsartan	Organic acids and derivatives	RXFP4	Cell surface receptor
HMDB0000050	Adenosine	Nucleosides, nucleotides, and analogues	RXFP4	Cell surface receptor
HMDB0014844	Tamsulosin	Benzenoids	RXFP4	Cell surface receptor
HMDB0000169	D-Mannose	Organic oxygen compounds	RXFP4	Cell surface receptor
HMDB0000216	Noradrenaline	Benzenoids	RXFP4	Cell surface receptor
HMDB0008923	PE(16:0/16:0)	Lipids and lipid-like molecules	RXFP4	Cell surface receptor
HMDB0000674	PA(16:0/16:0)	Lipids and lipid-like molecules	RXFP4	Cell surface receptor
HMDB0036565	beta-Ionone	Lipids and lipid-like molecules	RXFP4	Cell surface receptor
HMDB0001358	Retinal	Lipids and lipid-like molecules	RXFP4	Cell surface receptor
HMDB0001220	Prostaglandin E2	Lipids and lipid-like molecules	RXFP4	Cell surface receptor
HMDB0001442	Prostaglandin E1	Lipids and lipid-like molecules	RXFP4	Cell surface receptor
HMDB0004080	Anandamide	Organic nitrogen compounds	RXFP4	Cell surface receptor
HMDB0004666	2-arachidonoylglycerol	Lipids and lipid-like molecules	RXFP4	Cell surface receptor
HMDB0013657	2-Arachidonyl Glycerol ether	Lipids and lipid-like molecules	RXFP4	Cell surface receptor
HMDB0000112	GABA	Organic acids and derivatives	RXFP4	Cell surface receptor
HMDB0000990	Acetaldehyde	Organic oxygen compounds	RXFP4	Cell surface receptor
HMDB0000073	Dopamine	Benzenoids	RXFP4	Cell surface receptor
HMDB0000123	Glycine	Organic acids and derivatives	RXFP4	Cell surface receptor
HMDB0000870	Histamine	Organic nitrogen compounds	RXFP4	Cell surface receptor
HMDB0000220	Palmitic acid	Lipids and lipid-like molecules	RXFP4	Cell surface receptor
HMDB0014466	Amitriptyline	Benzenoids	RXFP4	Cell surface receptor
HMDB0014683	Amoxapine	Organoheterocyclic compounds	RXFP4	Cell surface receptor
HMDB0015267	Carvedilol	Organoheterocyclic compounds	RXFP4	Cell surface receptor
HMDB0014620	Chlorpromazine	Organoheterocyclic compounds	RXFP4	Cell surface receptor
HMDB0014677	Ciprofloxacin	Organoheterocyclic compounds	RXFP4	Cell surface receptor
HMDB0015477	Clenbuterol	Benzenoids	RXFP4	Cell surface receptor
HMDB0015282	Desipramine	Organoheterocyclic compounds	RXFP4	Cell surface receptor
HMDB0014328	Amphetamine	Benzenoids	RXFP4	Cell surface receptor
HMDB0040987	(-)-Morphine	Others	RXFP4	Cell surface receptor
HMDB0014680	Nortriptyline	Benzenoids	RXFP4	Cell surface receptor
HMDB0015070	Oxymetazoline	Benzenoids	RXFP4	Cell surface receptor
HMDB0014600	Prazosin	Organoheterocyclic compounds	RXFP4	Cell surface receptor
HMDB0000259	Serotonin	Organoheterocyclic compounds	RXFP4	Cell surface receptor
HMDB0014794	Trazodone	Organoheterocyclic compounds	RXFP4	Cell surface receptor
HMDB0031404	Cyclohexylamine	Organic nitrogen compounds	RXFP4	Cell surface receptor
HMDB0015559	Thioproperazine	Organoheterocyclic compounds	RXFP4	Cell surface receptor
HMDB0032477	Polyoxyethylene 40 monostearate	Lipids and lipid-like molecules	RXFP4	Cell surface receptor
HMDB0014940	Alfentanil	Benzenoids	RXFP4	Cell surface receptor
HMDB0000895	Acetylcholine	Organic nitrogen compounds	RXFP4	Cell surface receptor
HMDB0000464	Calcium	Others	ATP2A3	Transporter
HMDB0000588	Sodium	Others	ATP2A3	Transporter
HMDB0000538	Adenosine triphosphate	Nucleosides, nucleotides, and analogues	IFNGR2	Other receptor
HMDB0001341	ADP	Nucleosides, nucleotides, and analogues	IFNGR2	Other receptor
HMDB0000538	Adenosine triphosphate	Nucleosides, nucleotides, and analogues	RIGI	Other receptor
HMDB0001341	ADP	Nucleosides, nucleotides, and analogues	RIGI	Other receptor
HMDB0001273	Guanosine triphosphate	Nucleosides, nucleotides, and analogues	RIGI	Other receptor
HMDB0001201	Guanosine diphosphate	Nucleosides, nucleotides, and analogues	RIGI	Other receptor
HMDB0037790	Polyethylene glycol	Organic oxygen compounds	RIGI	Other receptor
HMDB0000464	Calcium	Others	RIGI	Other receptor
HMDB0000492	Chloride ion	Others	RIGI	Other receptor
HMDB0001448	Sulfate	Others	RIGI	Other receptor
HMDB0001852	Retinoic Acid	Lipids and lipid-like molecules	RIGI	Other receptor
HMDB0000273	Thymidine	Nucleosides, nucleotides, and analogues	CCR9	Cell surface receptor
HMDB0000975	Trehalose	Organic oxygen compounds	CCR9	Cell surface receptor
HMDB0014323	Valsartan	Organic acids and derivatives	CCR9	Cell surface receptor
HMDB0000050	Adenosine	Nucleosides, nucleotides, and analogues	CCR9	Cell surface receptor
HMDB0014844	Tamsulosin	Benzenoids	CCR9	Cell surface receptor
HMDB0000169	D-Mannose	Organic oxygen compounds	CCR9	Cell surface receptor
HMDB0000216	Noradrenaline	Benzenoids	CCR9	Cell surface receptor
HMDB0008923	PE(16:0/16:0)	Lipids and lipid-like molecules	CCR9	Cell surface receptor
HMDB0000674	PA(16:0/16:0)	Lipids and lipid-like molecules	CCR9	Cell surface receptor
HMDB0036565	beta-Ionone	Lipids and lipid-like molecules	CCR9	Cell surface receptor
HMDB0001358	Retinal	Lipids and lipid-like molecules	CCR9	Cell surface receptor
HMDB0001220	Prostaglandin E2	Lipids and lipid-like molecules	CCR9	Cell surface receptor
HMDB0001442	Prostaglandin E1	Lipids and lipid-like molecules	CCR9	Cell surface receptor
HMDB0004080	Anandamide	Organic nitrogen compounds	CCR9	Cell surface receptor
HMDB0004666	2-arachidonoylglycerol	Lipids and lipid-like molecules	CCR9	Cell surface receptor
HMDB0000990	Acetaldehyde	Organic oxygen compounds	CCR9	Cell surface receptor
HMDB0000073	Dopamine	Benzenoids	CCR9	Cell surface receptor
HMDB0000123	Glycine	Organic acids and derivatives	CCR9	Cell surface receptor
HMDB0000870	Histamine	Organic nitrogen compounds	CCR9	Cell surface receptor
HMDB0000220	Palmitic acid	Lipids and lipid-like molecules	CCR9	Cell surface receptor
HMDB0014466	Amitriptyline	Benzenoids	CCR9	Cell surface receptor
HMDB0014683	Amoxapine	Organoheterocyclic compounds	CCR9	Cell surface receptor
HMDB0015267	Carvedilol	Organoheterocyclic compounds	CCR9	Cell surface receptor
HMDB0014620	Chlorpromazine	Organoheterocyclic compounds	CCR9	Cell surface receptor
HMDB0014677	Ciprofloxacin	Organoheterocyclic compounds	CCR9	Cell surface receptor
HMDB0015477	Clenbuterol	Benzenoids	CCR9	Cell surface receptor
HMDB0015282	Desipramine	Organoheterocyclic compounds	CCR9	Cell surface receptor
HMDB0014328	Amphetamine	Benzenoids	CCR9	Cell surface receptor
HMDB0040987	(-)-Morphine	Others	CCR9	Cell surface receptor
HMDB0014680	Nortriptyline	Benzenoids	CCR9	Cell surface receptor
HMDB0015070	Oxymetazoline	Benzenoids	CCR9	Cell surface receptor
HMDB0014600	Prazosin	Organoheterocyclic compounds	CCR9	Cell surface receptor
HMDB0000259	Serotonin	Organoheterocyclic compounds	CCR9	Cell surface receptor
HMDB0014794	Trazodone	Organoheterocyclic compounds	CCR9	Cell surface receptor
HMDB0031404	Cyclohexylamine	Organic nitrogen compounds	CCR9	Cell surface receptor
HMDB0015559	Thioproperazine	Organoheterocyclic compounds	CCR9	Cell surface receptor
HMDB0032477	Polyoxyethylene 40 monostearate	Lipids and lipid-like molecules	CCR9	Cell surface receptor
HMDB0014940	Alfentanil	Benzenoids	CCR9	Cell surface receptor
HMDB0013657	2-Arachidonyl Glycerol ether	Lipids and lipid-like molecules	CCR9	Cell surface receptor
HMDB0000895	Acetylcholine	Organic nitrogen compounds	CCR9	Cell surface receptor
HMDB0014600	Prazosin	Organoheterocyclic compounds	KCNH6	Transporter
HMDB0006284	L-2,4-diaminobutyric acid	Organic acids and derivatives	TYRO3	Cell surface receptor
HMDB0000134	Fumaric acid	Organic acids and derivatives	TYRO3	Cell surface receptor
HMDB0015397	Sunitinib	Organoheterocyclic compounds	TYRO3	Cell surface receptor
HMDB0033934	beta-Sitostenone	Lipids and lipid-like molecules	TYRO3	Cell surface receptor
HMDB0041130	24-Epibrassinolide	Lipids and lipid-like molecules	TYRO3	Cell surface receptor
HMDB0000036	Taurocholic acid	Lipids and lipid-like molecules	SLCO1C1	Transporter
HMDB0033439	(-)-alpha-Narcotine	Others	TAS2R3	Cell surface receptor
HMDB0029943	Arbutin	Organic oxygen compounds	TAS2R3	Cell surface receptor
HMDB0001218	Coumarin	Others	TAS2R3	Cell surface receptor
HMDB0035030	Amygdalin	Organic oxygen compounds	TAS2R3	Cell surface receptor
HMDB0033441	(±)-alpha-Narcotine	Others	TAS2R3	Cell surface receptor
HMDB0036587	Quassin	Lipids and lipid-like molecules	TAS2R3	Cell surface receptor
HMDB0031849	2-Ethylpyrazine	Organoheterocyclic compounds	TAS2R3	Cell surface receptor
HMDB0030026	Isohumulone A	Lipids and lipid-like molecules	TAS2R3	Cell surface receptor
HMDB0015044	Quinidine	Others	KCNK1	Transporter
HMDB0000151	Estradiol	Lipids and lipid-like molecules	SLC22A1	Transporter
HMDB0001830	Progesterone	Lipids and lipid-like molecules	SLC22A1	Transporter
HMDB0001925	Ibuprofen	Others	SLC22A1	Transporter
HMDB0014473	Indomethacin	Organoheterocyclic compounds	SLC22A1	Transporter
HMDB0015144	Ketoprofen	Benzenoids	SLC22A1	Transporter
HMDB0014600	Prazosin	Organoheterocyclic compounds	SLC22A1	Transporter
HMDB0033439	(-)-alpha-Narcotine	Others	TAS2R46	Cell surface receptor
HMDB0029943	Arbutin	Organic oxygen compounds	TAS2R46	Cell surface receptor
HMDB0001218	Coumarin	Others	TAS2R46	Cell surface receptor
HMDB0035030	Amygdalin	Organic oxygen compounds	TAS2R46	Cell surface receptor
HMDB0033441	(±)-alpha-Narcotine	Others	TAS2R46	Cell surface receptor
HMDB0036587	Quassin	Lipids and lipid-like molecules	TAS2R46	Cell surface receptor
HMDB0031849	2-Ethylpyrazine	Organoheterocyclic compounds	TAS2R46	Cell surface receptor
HMDB0030026	Isohumulone A	Lipids and lipid-like molecules	TAS2R46	Cell surface receptor
HMDB0000273	Thymidine	Nucleosides, nucleotides, and analogues	MC4R	Cell surface receptor
HMDB0000975	Trehalose	Organic oxygen compounds	MC4R	Cell surface receptor
HMDB0014323	Valsartan	Organic acids and derivatives	MC4R	Cell surface receptor
HMDB0000050	Adenosine	Nucleosides, nucleotides, and analogues	MC4R	Cell surface receptor
HMDB0014844	Tamsulosin	Benzenoids	MC4R	Cell surface receptor
HMDB0000169	D-Mannose	Organic oxygen compounds	MC4R	Cell surface receptor
HMDB0000216	Noradrenaline	Benzenoids	MC4R	Cell surface receptor
HMDB0008923	PE(16:0/16:0)	Lipids and lipid-like molecules	MC4R	Cell surface receptor
HMDB0000674	PA(16:0/16:0)	Lipids and lipid-like molecules	MC4R	Cell surface receptor
HMDB0036565	beta-Ionone	Lipids and lipid-like molecules	MC4R	Cell surface receptor
HMDB0001358	Retinal	Lipids and lipid-like molecules	MC4R	Cell surface receptor
HMDB0001220	Prostaglandin E2	Lipids and lipid-like molecules	MC4R	Cell surface receptor
HMDB0001442	Prostaglandin E1	Lipids and lipid-like molecules	MC4R	Cell surface receptor
HMDB0004080	Anandamide	Organic nitrogen compounds	MC4R	Cell surface receptor
HMDB0000990	Acetaldehyde	Organic oxygen compounds	MC4R	Cell surface receptor
HMDB0000073	Dopamine	Benzenoids	MC4R	Cell surface receptor
HMDB0000123	Glycine	Organic acids and derivatives	MC4R	Cell surface receptor
HMDB0000870	Histamine	Organic nitrogen compounds	MC4R	Cell surface receptor
HMDB0000220	Palmitic acid	Lipids and lipid-like molecules	MC4R	Cell surface receptor
HMDB0014466	Amitriptyline	Benzenoids	MC4R	Cell surface receptor
HMDB0014683	Amoxapine	Organoheterocyclic compounds	MC4R	Cell surface receptor
HMDB0015267	Carvedilol	Organoheterocyclic compounds	MC4R	Cell surface receptor
HMDB0014620	Chlorpromazine	Organoheterocyclic compounds	MC4R	Cell surface receptor
HMDB0014677	Ciprofloxacin	Organoheterocyclic compounds	MC4R	Cell surface receptor
HMDB0015477	Clenbuterol	Benzenoids	MC4R	Cell surface receptor
HMDB0015282	Desipramine	Organoheterocyclic compounds	MC4R	Cell surface receptor
HMDB0014328	Amphetamine	Benzenoids	MC4R	Cell surface receptor
HMDB0040987	(-)-Morphine	Others	MC4R	Cell surface receptor
HMDB0014680	Nortriptyline	Benzenoids	MC4R	Cell surface receptor
HMDB0015070	Oxymetazoline	Benzenoids	MC4R	Cell surface receptor
HMDB0014600	Prazosin	Organoheterocyclic compounds	MC4R	Cell surface receptor
HMDB0000259	Serotonin	Organoheterocyclic compounds	MC4R	Cell surface receptor
HMDB0014794	Trazodone	Organoheterocyclic compounds	MC4R	Cell surface receptor
HMDB0031404	Cyclohexylamine	Organic nitrogen compounds	MC4R	Cell surface receptor
HMDB0015559	Thioproperazine	Organoheterocyclic compounds	MC4R	Cell surface receptor
HMDB0032477	Polyoxyethylene 40 monostearate	Lipids and lipid-like molecules	MC4R	Cell surface receptor
HMDB0014940	Alfentanil	Benzenoids	MC4R	Cell surface receptor
HMDB0013657	2-Arachidonyl Glycerol ether	Lipids and lipid-like molecules	MC4R	Cell surface receptor
HMDB0000588	Sodium	Others	MC4R	Cell surface receptor
HMDB0015046	Paricalcitol	Lipids and lipid-like molecules	PTH2R	Cell surface receptor
HMDB0000169	D-Mannose	Organic oxygen compounds	IL21R	Cell surface receptor
HMDB0000174	L-Fucose	Organic oxygen compounds	IL21R	Cell surface receptor
HMDB0001448	Sulfate	Others	IL21R	Cell surface receptor
HMDB0001361	Carbon monoxide	Others	GUCY1B2	Other receptor
HMDB0000673	Linoleic acid	Lipids and lipid-like molecules	PPARG	Other receptor
HMDB0000131	Glycerol	Organic oxygen compounds	PPARG	Other receptor
HMDB0001925	Ibuprofen	Others	PPARG	Other receptor
HMDB0015364	Dexamethasone	Lipids and lipid-like molecules	PPARG	Other receptor
HMDB0014998	Prednisolone	Lipids and lipid-like molecules	PPARG	Other receptor
HMDB0000151	Estradiol	Lipids and lipid-like molecules	PPARG	Other receptor
HMDB0014565	Spironolactone	Lipids and lipid-like molecules	PPARG	Other receptor
HMDB0000265	Triiodothyronine	Organic acids and derivatives	PPARG	Other receptor
HMDB0001926	17a-Ethynylestradiol	Lipids and lipid-like molecules	PPARG	Other receptor
HMDB0001830	Progesterone	Lipids and lipid-like molecules	PPARG	Other receptor
HMDB0015489	Testosterone Propionate	Lipids and lipid-like molecules	PPARG	Other receptor
HMDB0015655	Methyltestosterone	Lipids and lipid-like molecules	PPARG	Other receptor
HMDB0000234	Testosterone	Lipids and lipid-like molecules	PPARG	Other receptor
HMDB0000053	Androstenedione	Lipids and lipid-like molecules	PPARG	Other receptor
HMDB0014855	Norethindrone	Lipids and lipid-like molecules	PPARG	Other receptor
HMDB0014961	Ethynodiol Diacetate	Lipids and lipid-like molecules	PPARG	Other receptor
HMDB0015181	Fluocinonide	Lipids and lipid-like molecules	PPARG	Other receptor
HMDB0014469	Fluorometholone	Lipids and lipid-like molecules	PPARG	Other receptor
HMDB0000628	Epitestosterone	Lipids and lipid-like molecules	PPARG	Other receptor
HMDB0002961	Dihydrotestosterone	Lipids and lipid-like molecules	PPARG	Other receptor
HMDB0006770	5b-Dihydrotestosterone	Lipids and lipid-like molecules	PPARG	Other receptor
HMDB0014984	Flurandrenolide	Lipids and lipid-like molecules	PPARG	Other receptor
HMDB0003116	Stanozolol	Lipids and lipid-like molecules	PPARG	Other receptor
HMDB0002835	Danazol	Lipids and lipid-like molecules	PPARG	Other receptor
HMDB0014972	Mifepristone	Lipids and lipid-like molecules	PPARG	Other receptor
HMDB0015048	Repaglinide	Organoheterocyclic compounds	PPARG	Other receptor
HMDB0014326	Flunisolide	Lipids and lipid-like molecules	PPARG	Other receptor
HMDB0000125	Glutathione	Organic acids and derivatives	PPARG	Other receptor
HMDB0000686	Isoursodeoxycholic acid	Lipids and lipid-like molecules	PPARG	Other receptor
HMDB0000619	Cholic acid	Lipids and lipid-like molecules	PPARG	Other receptor
HMDB0000899	Androstanedione	Lipids and lipid-like molecules	PPARG	Other receptor
HMDB0000356	17-Epiestriol	Lipids and lipid-like molecules	PPARG	Other receptor
HMDB0005036	Fluticasone propionate	Lipids and lipid-like molecules	PPARG	Other receptor
HMDB0001852	Retinoic Acid	Lipids and lipid-like molecules	PPARG	Other receptor
HMDB0001043	Arachidonic acid	Lipids and lipid-like molecules	PPARG	Other receptor
HMDB0002183	Docosahexaenoic acid	Others	PPARG	Other receptor
HMDB0000207	Oleic acid	Lipids and lipid-like molecules	PPARG	Other receptor
HMDB0000674	PA(16:0/16:0)	Lipids and lipid-like molecules	PPARG	Other receptor
HMDB0001999	Eicosapentaenoic acid	Lipids and lipid-like molecules	PPARG	Other receptor
HMDB0002369	9-cis-Retinoic acid	Lipids and lipid-like molecules	PPARG	Other receptor
HMDB0001903	Calcitriol	Lipids and lipid-like molecules	PPARG	Other receptor
HMDB0002710	Prostaglandin J2	Lipids and lipid-like molecules	PPARG	Other receptor
HMDB0015353	Budesonide	Lipids and lipid-like molecules	PPARG	Other receptor
HMDB0005049	10-Nitrolinoleic acid	Lipids and lipid-like molecules	PPARG	Other receptor
HMDB0014687	Desoximetasone	Lipids and lipid-like molecules	PPARG	Other receptor
HMDB0004670	alpha-Dimorphecolic acid	Lipids and lipid-like molecules	PPARG	Other receptor
HMDB0030180	Crustecdysone	Lipids and lipid-like molecules	PPARG	Other receptor
HMDB0004667	13-HODE	Lipids and lipid-like molecules	PPARG	Other receptor
HMDB0000492	Chloride ion	Others	PPARG	Other receptor
HMDB0000588	Sodium	Others	PPARG	Other receptor
HMDB0001448	Sulfate	Others	PPARG	Other receptor
HMDB0000513	5b-Cholestane-3a,7a,12a,23R,25-pentol	Lipids and lipid-like molecules	PPARG	Other receptor
HMDB0014473	Indomethacin	Organoheterocyclic compounds	PPARG	Other receptor
HMDB0000259	Serotonin	Organoheterocyclic compounds	PPARG	Other receptor
HMDB0000037	Aldosterone	Lipids and lipid-like molecules	PPARG	Other receptor
HMDB0000374	17-Hydroxyprogesterone	Lipids and lipid-like molecules	PPARG	Other receptor
HMDB0000847	Pelargonic acid	Lipids and lipid-like molecules	PPARG	Other receptor
HMDB0000761	Lithocholic acid	Lipids and lipid-like molecules	PPARG	Other receptor
HMDB0002725	Nandrolone	Lipids and lipid-like molecules	PPARG	Other receptor
HMDB0000806	Myristic acid	Lipids and lipid-like molecules	PPARG	Other receptor
HMDB0014452	Bexarotene	Lipids and lipid-like molecules	PPARG	Other receptor
HMDB0005935	Androstenol	Lipids and lipid-like molecules	PPARG	Other receptor
HMDB0000990	Acetaldehyde	Organic oxygen compounds	PPARG	Other receptor
HMDB0001893	alpha-Tocopherol	Lipids and lipid-like molecules	PPARG	Other receptor
HMDB0002227	Capsaicin	Benzenoids	PPARG	Other receptor
HMDB0001388	alpha-Linolenic acid	Lipids and lipid-like molecules	PPARG	Other receptor
HMDB0005047	(9E,11E)-Octadecadienoic acid	Lipids and lipid-like molecules	PPARG	Other receptor
HMDB0030964	Linolenelaidic acid	Lipids and lipid-like molecules	PPARG	Other receptor
HMDB0000588	Sodium	Others	ATP1A4	Transporter
HMDB0002685	Prostaglandin F1a	Lipids and lipid-like molecules	CATSPER1	Transporter
HMDB0001220	Prostaglandin E2	Lipids and lipid-like molecules	CATSPER1	Transporter
HMDB0001442	Prostaglandin E1	Lipids and lipid-like molecules	CATSPER1	Transporter
HMDB0000216	Noradrenaline	Benzenoids	ADORA1	Cell surface receptor
HMDB0000068	Epinephrine	Benzenoids	ADORA1	Cell surface receptor
HMDB0000273	Thymidine	Nucleosides, nucleotides, and analogues	ADORA1	Cell surface receptor
HMDB0000265	Triiodothyronine	Organic acids and derivatives	ADORA1	Cell surface receptor
HMDB0000295	Uridine 5'-diphosphate	Nucleosides, nucleotides, and analogues	ADORA1	Cell surface receptor
HMDB0031630	Propane	Others	ADORA1	Cell surface receptor
HMDB0000975	Trehalose	Organic oxygen compounds	ADORA1	Cell surface receptor
HMDB0014323	Valsartan	Organic acids and derivatives	ADORA1	Cell surface receptor
HMDB0014844	Tamsulosin	Benzenoids	ADORA1	Cell surface receptor
HMDB0000169	D-Mannose	Organic oxygen compounds	ADORA1	Cell surface receptor
HMDB0001983	5'-Deoxyadenosine	Nucleosides, nucleotides, and analogues	ADORA1	Cell surface receptor
HMDB0008923	PE(16:0/16:0)	Lipids and lipid-like molecules	ADORA1	Cell surface receptor
HMDB0000674	PA(16:0/16:0)	Lipids and lipid-like molecules	ADORA1	Cell surface receptor
HMDB0036565	beta-Ionone	Lipids and lipid-like molecules	ADORA1	Cell surface receptor
HMDB0001358	Retinal	Lipids and lipid-like molecules	ADORA1	Cell surface receptor
HMDB0001220	Prostaglandin E2	Lipids and lipid-like molecules	ADORA1	Cell surface receptor
HMDB0001442	Prostaglandin E1	Lipids and lipid-like molecules	ADORA1	Cell surface receptor
HMDB0004080	Anandamide	Organic nitrogen compounds	ADORA1	Cell surface receptor
HMDB0004666	2-arachidonoylglycerol	Lipids and lipid-like molecules	ADORA1	Cell surface receptor
HMDB0000990	Acetaldehyde	Organic oxygen compounds	ADORA1	Cell surface receptor
HMDB0000073	Dopamine	Benzenoids	ADORA1	Cell surface receptor
HMDB0000123	Glycine	Organic acids and derivatives	ADORA1	Cell surface receptor
HMDB0000870	Histamine	Organic nitrogen compounds	ADORA1	Cell surface receptor
HMDB0000220	Palmitic acid	Lipids and lipid-like molecules	ADORA1	Cell surface receptor
HMDB0014466	Amitriptyline	Benzenoids	ADORA1	Cell surface receptor
HMDB0014683	Amoxapine	Organoheterocyclic compounds	ADORA1	Cell surface receptor
HMDB0015267	Carvedilol	Organoheterocyclic compounds	ADORA1	Cell surface receptor
HMDB0014620	Chlorpromazine	Organoheterocyclic compounds	ADORA1	Cell surface receptor
HMDB0014677	Ciprofloxacin	Organoheterocyclic compounds	ADORA1	Cell surface receptor
HMDB0015477	Clenbuterol	Benzenoids	ADORA1	Cell surface receptor
HMDB0015282	Desipramine	Organoheterocyclic compounds	ADORA1	Cell surface receptor
HMDB0014328	Amphetamine	Benzenoids	ADORA1	Cell surface receptor
HMDB0040987	(-)-Morphine	Others	ADORA1	Cell surface receptor
HMDB0014680	Nortriptyline	Benzenoids	ADORA1	Cell surface receptor
HMDB0015070	Oxymetazoline	Benzenoids	ADORA1	Cell surface receptor
HMDB0014600	Prazosin	Organoheterocyclic compounds	ADORA1	Cell surface receptor
HMDB0000259	Serotonin	Organoheterocyclic compounds	ADORA1	Cell surface receptor
HMDB0014794	Trazodone	Organoheterocyclic compounds	ADORA1	Cell surface receptor
HMDB0031404	Cyclohexylamine	Organic nitrogen compounds	ADORA1	Cell surface receptor
HMDB0015559	Thioproperazine	Organoheterocyclic compounds	ADORA1	Cell surface receptor
HMDB0032477	Polyoxyethylene 40 monostearate	Lipids and lipid-like molecules	ADORA1	Cell surface receptor
HMDB0014940	Alfentanil	Benzenoids	ADORA1	Cell surface receptor
HMDB0013657	2-Arachidonyl Glycerol ether	Lipids and lipid-like molecules	ADORA1	Cell surface receptor
HMDB0000895	Acetylcholine	Organic nitrogen compounds	ADORA1	Cell surface receptor
HMDB0000191	L-Aspartic acid	Organic acids and derivatives	GRIN2B	Other receptor
HMDB0000123	Glycine	Organic acids and derivatives	GRIN2B	Other receptor
HMDB0003406	D-Serine	Organic acids and derivatives	GRIN2B	Other receptor
HMDB0000879	Tetrahydrodeoxycorticosterone	Lipids and lipid-like molecules	GABRA1	Cell surface receptor
HMDB0001449	Allopregnanolone	Lipids and lipid-like molecules	GABRA1	Cell surface receptor
HMDB0000077	Dehydroepiandrosterone	Lipids and lipid-like molecules	GABRA1	Cell surface receptor
HMDB0000108	Ethanol	Organic oxygen compounds	GABRA1	Cell surface receptor
HMDB0000586	Potassium	Others	GABRA1	Cell surface receptor
HMDB0014683	Amoxapine	Organoheterocyclic compounds	GABRA1	Cell surface receptor
HMDB0014975	Progabide	Organic oxygen compounds	GABRA1	Cell surface receptor
HMDB0014891	Isoflurane	Others	GABRA1	Cell surface receptor
HMDB0015366	Sevoflurane	Organic oxygen compounds	GABRA1	Cell surface receptor
HMDB0015320	Desflurane	Others	GABRA1	Cell surface receptor
HMDB0000273	Thymidine	Nucleosides, nucleotides, and analogues	NPBWR2	Cell surface receptor
HMDB0000975	Trehalose	Organic oxygen compounds	NPBWR2	Cell surface receptor
HMDB0014323	Valsartan	Organic acids and derivatives	NPBWR2	Cell surface receptor
HMDB0000050	Adenosine	Nucleosides, nucleotides, and analogues	NPBWR2	Cell surface receptor
HMDB0014844	Tamsulosin	Benzenoids	NPBWR2	Cell surface receptor
HMDB0000169	D-Mannose	Organic oxygen compounds	NPBWR2	Cell surface receptor
HMDB0000216	Noradrenaline	Benzenoids	NPBWR2	Cell surface receptor
HMDB0008923	PE(16:0/16:0)	Lipids and lipid-like molecules	NPBWR2	Cell surface receptor
HMDB0000674	PA(16:0/16:0)	Lipids and lipid-like molecules	NPBWR2	Cell surface receptor
HMDB0036565	beta-Ionone	Lipids and lipid-like molecules	NPBWR2	Cell surface receptor
HMDB0001358	Retinal	Lipids and lipid-like molecules	NPBWR2	Cell surface receptor
HMDB0001220	Prostaglandin E2	Lipids and lipid-like molecules	NPBWR2	Cell surface receptor
HMDB0001442	Prostaglandin E1	Lipids and lipid-like molecules	NPBWR2	Cell surface receptor
HMDB0004080	Anandamide	Organic nitrogen compounds	NPBWR2	Cell surface receptor
HMDB0004666	2-arachidonoylglycerol	Lipids and lipid-like molecules	NPBWR2	Cell surface receptor
HMDB0000990	Acetaldehyde	Organic oxygen compounds	NPBWR2	Cell surface receptor
HMDB0000073	Dopamine	Benzenoids	NPBWR2	Cell surface receptor
HMDB0000123	Glycine	Organic acids and derivatives	NPBWR2	Cell surface receptor
HMDB0000870	Histamine	Organic nitrogen compounds	NPBWR2	Cell surface receptor
HMDB0000220	Palmitic acid	Lipids and lipid-like molecules	NPBWR2	Cell surface receptor
HMDB0014466	Amitriptyline	Benzenoids	NPBWR2	Cell surface receptor
HMDB0014683	Amoxapine	Organoheterocyclic compounds	NPBWR2	Cell surface receptor
HMDB0015267	Carvedilol	Organoheterocyclic compounds	NPBWR2	Cell surface receptor
HMDB0014620	Chlorpromazine	Organoheterocyclic compounds	NPBWR2	Cell surface receptor
HMDB0014677	Ciprofloxacin	Organoheterocyclic compounds	NPBWR2	Cell surface receptor
HMDB0015477	Clenbuterol	Benzenoids	NPBWR2	Cell surface receptor
HMDB0015282	Desipramine	Organoheterocyclic compounds	NPBWR2	Cell surface receptor
HMDB0014328	Amphetamine	Benzenoids	NPBWR2	Cell surface receptor
HMDB0040987	(-)-Morphine	Others	NPBWR2	Cell surface receptor
HMDB0014680	Nortriptyline	Benzenoids	NPBWR2	Cell surface receptor
HMDB0015070	Oxymetazoline	Benzenoids	NPBWR2	Cell surface receptor
HMDB0014600	Prazosin	Organoheterocyclic compounds	NPBWR2	Cell surface receptor
HMDB0000259	Serotonin	Organoheterocyclic compounds	NPBWR2	Cell surface receptor
HMDB0014794	Trazodone	Organoheterocyclic compounds	NPBWR2	Cell surface receptor
HMDB0031404	Cyclohexylamine	Organic nitrogen compounds	NPBWR2	Cell surface receptor
HMDB0015559	Thioproperazine	Organoheterocyclic compounds	NPBWR2	Cell surface receptor
HMDB0032477	Polyoxyethylene 40 monostearate	Lipids and lipid-like molecules	NPBWR2	Cell surface receptor
HMDB0014940	Alfentanil	Benzenoids	NPBWR2	Cell surface receptor
HMDB0013657	2-Arachidonyl Glycerol ether	Lipids and lipid-like molecules	NPBWR2	Cell surface receptor
HMDB0000895	Acetylcholine	Organic nitrogen compounds	NPBWR2	Cell surface receptor
HMDB0000131	Glycerol	Organic oxygen compounds	ADGRL1	Cell surface receptor
HMDB0001448	Sulfate	Others	ADGRL1	Cell surface receptor
HMDB0031518	D-Malic acid	Organic acids and derivatives	PTPRG	Cell surface receptor
HMDB0000125	Glutathione	Organic acids and derivatives	PTPRG	Cell surface receptor
HMDB0000169	D-Mannose	Organic oxygen compounds	PTPRG	Cell surface receptor
HMDB0037790	Polyethylene glycol	Organic oxygen compounds	PTPRG	Cell surface receptor
HMDB0000990	Acetaldehyde	Organic oxygen compounds	PTPRG	Cell surface receptor
HMDB0000094	Citric acid	Organic acids and derivatives	PTPRG	Cell surface receptor
HMDB0000492	Chloride ion	Others	PTPRG	Cell surface receptor
HMDB0000123	Glycine	Organic acids and derivatives	PTPRG	Cell surface receptor
HMDB0000586	Potassium	Others	PTPRG	Cell surface receptor
HMDB0000588	Sodium	Others	PTPRG	Cell surface receptor
HMDB0001448	Sulfate	Others	PTPRG	Cell surface receptor
HMDB0001337	Leukotriene A4	Lipids and lipid-like molecules	CYSLTR2	Cell surface receptor
HMDB0003876	15-HETE	Lipids and lipid-like molecules	LTB4R2	Cell surface receptor
HMDB0006111	12-HETE	Lipids and lipid-like molecules	LTB4R2	Cell surface receptor
HMDB0005089	12(S)-Leukotriene B4	Lipids and lipid-like molecules	LTB4R2	Cell surface receptor
HMDB0012535	12S-HHT	Lipids and lipid-like molecules	LTB4R2	Cell surface receptor
HMDB0000273	Thymidine	Nucleosides, nucleotides, and analogues	LTB4R2	Cell surface receptor
HMDB0000295	Uridine 5'-diphosphate	Nucleosides, nucleotides, and analogues	LTB4R2	Cell surface receptor
HMDB0000975	Trehalose	Organic oxygen compounds	LTB4R2	Cell surface receptor
HMDB0014323	Valsartan	Organic acids and derivatives	LTB4R2	Cell surface receptor
HMDB0000050	Adenosine	Nucleosides, nucleotides, and analogues	LTB4R2	Cell surface receptor
HMDB0014844	Tamsulosin	Benzenoids	LTB4R2	Cell surface receptor
HMDB0000169	D-Mannose	Organic oxygen compounds	LTB4R2	Cell surface receptor
HMDB0000216	Noradrenaline	Benzenoids	LTB4R2	Cell surface receptor
HMDB0008923	PE(16:0/16:0)	Lipids and lipid-like molecules	LTB4R2	Cell surface receptor
HMDB0000674	PA(16:0/16:0)	Lipids and lipid-like molecules	LTB4R2	Cell surface receptor
HMDB0036565	beta-Ionone	Lipids and lipid-like molecules	LTB4R2	Cell surface receptor
HMDB0001358	Retinal	Lipids and lipid-like molecules	LTB4R2	Cell surface receptor
HMDB0001220	Prostaglandin E2	Lipids and lipid-like molecules	LTB4R2	Cell surface receptor
HMDB0001442	Prostaglandin E1	Lipids and lipid-like molecules	LTB4R2	Cell surface receptor
HMDB0001509	20-Hydroxy-leukotriene B4	Lipids and lipid-like molecules	LTB4R2	Cell surface receptor
HMDB0006059	20-Carboxy-leukotriene B4	Lipids and lipid-like molecules	LTB4R2	Cell surface receptor
HMDB0002200	Leukotriene E4	Lipids and lipid-like molecules	LTB4R2	Cell surface receptor
HMDB0004080	Anandamide	Organic nitrogen compounds	LTB4R2	Cell surface receptor
HMDB0005073	Leukotriene B5	Lipids and lipid-like molecules	LTB4R2	Cell surface receptor
HMDB0013633	12-KETE	Lipids and lipid-like molecules	LTB4R2	Cell surface receptor
HMDB0000990	Acetaldehyde	Organic oxygen compounds	LTB4R2	Cell surface receptor
HMDB0000073	Dopamine	Benzenoids	LTB4R2	Cell surface receptor
HMDB0000123	Glycine	Organic acids and derivatives	LTB4R2	Cell surface receptor
HMDB0000870	Histamine	Organic nitrogen compounds	LTB4R2	Cell surface receptor
HMDB0000220	Palmitic acid	Lipids and lipid-like molecules	LTB4R2	Cell surface receptor
HMDB0014466	Amitriptyline	Benzenoids	LTB4R2	Cell surface receptor
HMDB0014683	Amoxapine	Organoheterocyclic compounds	LTB4R2	Cell surface receptor
HMDB0015267	Carvedilol	Organoheterocyclic compounds	LTB4R2	Cell surface receptor
HMDB0014620	Chlorpromazine	Organoheterocyclic compounds	LTB4R2	Cell surface receptor
HMDB0014677	Ciprofloxacin	Organoheterocyclic compounds	LTB4R2	Cell surface receptor
HMDB0015477	Clenbuterol	Benzenoids	LTB4R2	Cell surface receptor
HMDB0015282	Desipramine	Organoheterocyclic compounds	LTB4R2	Cell surface receptor
HMDB0014328	Amphetamine	Benzenoids	LTB4R2	Cell surface receptor
HMDB0040987	(-)-Morphine	Others	LTB4R2	Cell surface receptor
HMDB0014680	Nortriptyline	Benzenoids	LTB4R2	Cell surface receptor
HMDB0015070	Oxymetazoline	Benzenoids	LTB4R2	Cell surface receptor
HMDB0014600	Prazosin	Organoheterocyclic compounds	LTB4R2	Cell surface receptor
HMDB0000259	Serotonin	Organoheterocyclic compounds	LTB4R2	Cell surface receptor
HMDB0014794	Trazodone	Organoheterocyclic compounds	LTB4R2	Cell surface receptor
HMDB0031404	Cyclohexylamine	Organic nitrogen compounds	LTB4R2	Cell surface receptor
HMDB0015559	Thioproperazine	Organoheterocyclic compounds	LTB4R2	Cell surface receptor
HMDB0032477	Polyoxyethylene 40 monostearate	Lipids and lipid-like molecules	LTB4R2	Cell surface receptor
HMDB0014940	Alfentanil	Benzenoids	LTB4R2	Cell surface receptor
HMDB0015481	Pranlukast	Organoheterocyclic compounds	LTB4R2	Cell surface receptor
HMDB0013657	2-Arachidonyl Glycerol ether	Lipids and lipid-like molecules	LTB4R2	Cell surface receptor
HMDB0001452	Thromboxane A2	Lipids and lipid-like molecules	LTB4R2	Cell surface receptor
HMDB0000895	Acetylcholine	Organic nitrogen compounds	LTB4R2	Cell surface receptor
HMDB0006284	L-2,4-diaminobutyric acid	Organic acids and derivatives	FGFR4	Other receptor
HMDB0000169	D-Mannose	Organic oxygen compounds	FGFR4	Other receptor
HMDB0000134	Fumaric acid	Organic acids and derivatives	FGFR4	Other receptor
HMDB0033934	beta-Sitostenone	Lipids and lipid-like molecules	FGFR4	Other receptor
HMDB0041130	24-Epibrassinolide	Lipids and lipid-like molecules	FGFR4	Other receptor
HMDB0000131	Glycerol	Organic oxygen compounds	NR5A2	Nuclear receptor
HMDB0037790	Polyethylene glycol	Organic oxygen compounds	NR5A2	Nuclear receptor
HMDB0001341	ADP	Nucleosides, nucleotides, and analogues	P2RX2	Cell surface receptor
HMDB0000295	Uridine 5'-diphosphate	Nucleosides, nucleotides, and analogues	P2RX2	Cell surface receptor
HMDB0000285	Uridine triphosphate	Nucleosides, nucleotides, and analogues	P2RX2	Cell surface receptor
HMDB0000588	Sodium	Others	ATP1A2	Transporter
HMDB0000131	Glycerol	Organic oxygen compounds	ADGRE2	Cell surface receptor
HMDB0001448	Sulfate	Others	ADGRE2	Cell surface receptor
HMDB0015552	Acepromazine	Organoheterocyclic compounds	ADRA1B	Other receptor
HMDB0000273	Thymidine	Nucleosides, nucleotides, and analogues	ADRA1B	Other receptor
HMDB0000295	Uridine 5'-diphosphate	Nucleosides, nucleotides, and analogues	ADRA1B	Other receptor
HMDB0000975	Trehalose	Organic oxygen compounds	ADRA1B	Other receptor
HMDB0001201	Guanosine diphosphate	Nucleosides, nucleotides, and analogues	ADRA1B	Other receptor
HMDB0014323	Valsartan	Organic acids and derivatives	ADRA1B	Other receptor
HMDB0000050	Adenosine	Nucleosides, nucleotides, and analogues	ADRA1B	Other receptor
HMDB0014844	Tamsulosin	Benzenoids	ADRA1B	Other receptor
HMDB0000169	D-Mannose	Organic oxygen compounds	ADRA1B	Other receptor
HMDB0008923	PE(16:0/16:0)	Lipids and lipid-like molecules	ADRA1B	Other receptor
HMDB0000674	PA(16:0/16:0)	Lipids and lipid-like molecules	ADRA1B	Other receptor
HMDB0036565	beta-Ionone	Lipids and lipid-like molecules	ADRA1B	Other receptor
HMDB0001358	Retinal	Lipids and lipid-like molecules	ADRA1B	Other receptor
HMDB0015273	Doxepin	Organoheterocyclic compounds	ADRA1B	Other receptor
HMDB0001220	Prostaglandin E2	Lipids and lipid-like molecules	ADRA1B	Other receptor
HMDB0001442	Prostaglandin E1	Lipids and lipid-like molecules	ADRA1B	Other receptor
HMDB0004080	Anandamide	Organic nitrogen compounds	ADRA1B	Other receptor
HMDB0000990	Acetaldehyde	Organic oxygen compounds	ADRA1B	Other receptor
HMDB0000073	Dopamine	Benzenoids	ADRA1B	Other receptor
HMDB0000123	Glycine	Organic acids and derivatives	ADRA1B	Other receptor
HMDB0000870	Histamine	Organic nitrogen compounds	ADRA1B	Other receptor
HMDB0000220	Palmitic acid	Lipids and lipid-like molecules	ADRA1B	Other receptor
HMDB0014466	Amitriptyline	Benzenoids	ADRA1B	Other receptor
HMDB0014683	Amoxapine	Organoheterocyclic compounds	ADRA1B	Other receptor
HMDB0015267	Carvedilol	Organoheterocyclic compounds	ADRA1B	Other receptor
HMDB0014620	Chlorpromazine	Organoheterocyclic compounds	ADRA1B	Other receptor
HMDB0014677	Ciprofloxacin	Organoheterocyclic compounds	ADRA1B	Other receptor
HMDB0015477	Clenbuterol	Benzenoids	ADRA1B	Other receptor
HMDB0015282	Desipramine	Organoheterocyclic compounds	ADRA1B	Other receptor
HMDB0014328	Amphetamine	Benzenoids	ADRA1B	Other receptor
HMDB0015069	Maprotiline	Benzenoids	ADRA1B	Other receptor
HMDB0040987	(-)-Morphine	Others	ADRA1B	Other receptor
HMDB0014680	Nortriptyline	Benzenoids	ADRA1B	Other receptor
HMDB0015070	Oxymetazoline	Benzenoids	ADRA1B	Other receptor
HMDB0014600	Prazosin	Organoheterocyclic compounds	ADRA1B	Other receptor
HMDB0000259	Serotonin	Organoheterocyclic compounds	ADRA1B	Other receptor
HMDB0014794	Trazodone	Organoheterocyclic compounds	ADRA1B	Other receptor
HMDB0015640	Xylometazoline	Benzenoids	ADRA1B	Other receptor
HMDB0031404	Cyclohexylamine	Organic nitrogen compounds	ADRA1B	Other receptor
HMDB0015559	Thioproperazine	Organoheterocyclic compounds	ADRA1B	Other receptor
HMDB0032477	Polyoxyethylene 40 monostearate	Lipids and lipid-like molecules	ADRA1B	Other receptor
HMDB0014979	Dobutamine	Benzenoids	ADRA1B	Other receptor
HMDB0014940	Alfentanil	Benzenoids	ADRA1B	Other receptor
HMDB0013892	N-Desmethylvenlafaxine	Benzenoids	ADRA1B	Other receptor
HMDB0013657	2-Arachidonyl Glycerol ether	Lipids and lipid-like molecules	ADRA1B	Other receptor
HMDB0001452	Thromboxane A2	Lipids and lipid-like molecules	ADRA1B	Other receptor
HMDB0000895	Acetylcholine	Organic nitrogen compounds	ADRA1B	Other receptor
HMDB0000169	D-Mannose	Organic oxygen compounds	ACVR2A	Cell surface receptor
HMDB0037790	Polyethylene glycol	Organic oxygen compounds	ACVR2A	Cell surface receptor
HMDB0001448	Sulfate	Others	ACVR2A	Cell surface receptor
HMDB0006284	L-2,4-diaminobutyric acid	Organic acids and derivatives	FLT3	Cell surface receptor
HMDB0000169	D-Mannose	Organic oxygen compounds	FLT3	Cell surface receptor
HMDB0000134	Fumaric acid	Organic acids and derivatives	FLT3	Cell surface receptor
HMDB0015397	Sunitinib	Organoheterocyclic compounds	FLT3	Cell surface receptor
HMDB0033934	beta-Sitostenone	Lipids and lipid-like molecules	FLT3	Cell surface receptor
HMDB0041130	24-Epibrassinolide	Lipids and lipid-like molecules	FLT3	Cell surface receptor
HMDB0014462	Gefitinib	Organoheterocyclic compounds	FLT3	Cell surface receptor
HMDB0014671	Erlotinib	Organoheterocyclic compounds	FLT3	Cell surface receptor
HMDB0014397	Phenytoin	Organoheterocyclic compounds	SCN4A	Transporter
HMDB0001877	Valproic acid	Lipids and lipid-like molecules	SCN4A	Transporter
HMDB0014956	Propofol	Benzenoids	SCN4A	Transporter
HMDB0000169	D-Mannose	Organic oxygen compounds	IL17RA	Cell surface receptor
HMDB0000174	L-Fucose	Organic oxygen compounds	IL17RA	Cell surface receptor
HMDB0000464	Calcium	Others	IL17RA	Cell surface receptor
HMDB0000174	L-Fucose	Organic oxygen compounds	IL2RB	Cell surface receptor
HMDB0037790	Polyethylene glycol	Organic oxygen compounds	IL2RB	Cell surface receptor
HMDB0015360	Paclitaxel	Benzenoids	ABCC10	Transporter
HMDB0000108	Ethanol	Organic oxygen compounds	KCNJ5	Transporter
HMDB0015151	Glyburide	Benzenoids	KCNJ5	Transporter
HMDB0000588	Sodium	Others	KCNJ5	Transporter
HMDB0000036	Taurocholic acid	Lipids and lipid-like molecules	SLCO1A2	Transporter
HMDB0037790	Polyethylene glycol	Organic oxygen compounds	GHRHR	Cell surface receptor
HMDB0000492	Chloride ion	Others	ITGAL	Cell surface receptor
HMDB0014372	Lovastatin	Organoheterocyclic compounds	ITGAL	Cell surface receptor
HMDB0000131	Glycerol	Organic oxygen compounds	ITGAL	Cell surface receptor
HMDB0001448	Sulfate	Others	ITGAL	Cell surface receptor
HMDB0014891	Isoflurane	Others	ITGAL	Cell surface receptor
HMDB0033439	(-)-alpha-Narcotine	Others	TAS2R4	Cell surface receptor
HMDB0029943	Arbutin	Organic oxygen compounds	TAS2R4	Cell surface receptor
HMDB0001218	Coumarin	Others	TAS2R4	Cell surface receptor
HMDB0035030	Amygdalin	Organic oxygen compounds	TAS2R4	Cell surface receptor
HMDB0033441	(±)-alpha-Narcotine	Others	TAS2R4	Cell surface receptor
HMDB0036587	Quassin	Lipids and lipid-like molecules	TAS2R4	Cell surface receptor
HMDB0031849	2-Ethylpyrazine	Organoheterocyclic compounds	TAS2R4	Cell surface receptor
HMDB0030026	Isohumulone A	Lipids and lipid-like molecules	TAS2R4	Cell surface receptor
HMDB0015364	Dexamethasone	Lipids and lipid-like molecules	NR0B2	Nuclear receptor
HMDB0014998	Prednisolone	Lipids and lipid-like molecules	NR0B2	Nuclear receptor
HMDB0000151	Estradiol	Lipids and lipid-like molecules	NR0B2	Nuclear receptor
HMDB0014565	Spironolactone	Lipids and lipid-like molecules	NR0B2	Nuclear receptor
HMDB0000265	Triiodothyronine	Organic acids and derivatives	NR0B2	Nuclear receptor
HMDB0001926	17a-Ethynylestradiol	Lipids and lipid-like molecules	NR0B2	Nuclear receptor
HMDB0001830	Progesterone	Lipids and lipid-like molecules	NR0B2	Nuclear receptor
HMDB0015489	Testosterone Propionate	Lipids and lipid-like molecules	NR0B2	Nuclear receptor
HMDB0015655	Methyltestosterone	Lipids and lipid-like molecules	NR0B2	Nuclear receptor
HMDB0000234	Testosterone	Lipids and lipid-like molecules	NR0B2	Nuclear receptor
HMDB0000053	Androstenedione	Lipids and lipid-like molecules	NR0B2	Nuclear receptor
HMDB0014855	Norethindrone	Lipids and lipid-like molecules	NR0B2	Nuclear receptor
HMDB0014961	Ethynodiol Diacetate	Lipids and lipid-like molecules	NR0B2	Nuclear receptor
HMDB0015181	Fluocinonide	Lipids and lipid-like molecules	NR0B2	Nuclear receptor
HMDB0014469	Fluorometholone	Lipids and lipid-like molecules	NR0B2	Nuclear receptor
HMDB0000628	Epitestosterone	Lipids and lipid-like molecules	NR0B2	Nuclear receptor
HMDB0002961	Dihydrotestosterone	Lipids and lipid-like molecules	NR0B2	Nuclear receptor
HMDB0006770	5b-Dihydrotestosterone	Lipids and lipid-like molecules	NR0B2	Nuclear receptor
HMDB0014984	Flurandrenolide	Lipids and lipid-like molecules	NR0B2	Nuclear receptor
HMDB0003116	Stanozolol	Lipids and lipid-like molecules	NR0B2	Nuclear receptor
HMDB0002835	Danazol	Lipids and lipid-like molecules	NR0B2	Nuclear receptor
HMDB0014972	Mifepristone	Lipids and lipid-like molecules	NR0B2	Nuclear receptor
HMDB0014326	Flunisolide	Lipids and lipid-like molecules	NR0B2	Nuclear receptor
HMDB0005935	Androstenol	Lipids and lipid-like molecules	NR0B2	Nuclear receptor
HMDB0000686	Isoursodeoxycholic acid	Lipids and lipid-like molecules	NR0B2	Nuclear receptor
HMDB0000619	Cholic acid	Lipids and lipid-like molecules	NR0B2	Nuclear receptor
HMDB0000899	Androstanedione	Lipids and lipid-like molecules	NR0B2	Nuclear receptor
HMDB0000356	17-Epiestriol	Lipids and lipid-like molecules	NR0B2	Nuclear receptor
HMDB0005036	Fluticasone propionate	Lipids and lipid-like molecules	NR0B2	Nuclear receptor
HMDB0001852	Retinoic Acid	Lipids and lipid-like molecules	NR0B2	Nuclear receptor
HMDB0000207	Oleic acid	Lipids and lipid-like molecules	NR0B2	Nuclear receptor
HMDB0000674	PA(16:0/16:0)	Lipids and lipid-like molecules	NR0B2	Nuclear receptor
HMDB0002369	9-cis-Retinoic acid	Lipids and lipid-like molecules	NR0B2	Nuclear receptor
HMDB0001903	Calcitriol	Lipids and lipid-like molecules	NR0B2	Nuclear receptor
HMDB0015353	Budesonide	Lipids and lipid-like molecules	NR0B2	Nuclear receptor
HMDB0014687	Desoximetasone	Lipids and lipid-like molecules	NR0B2	Nuclear receptor
HMDB0030180	Crustecdysone	Lipids and lipid-like molecules	NR0B2	Nuclear receptor
HMDB0000037	Aldosterone	Lipids and lipid-like molecules	NR0B2	Nuclear receptor
HMDB0000374	17-Hydroxyprogesterone	Lipids and lipid-like molecules	NR0B2	Nuclear receptor
HMDB0000761	Lithocholic acid	Lipids and lipid-like molecules	NR0B2	Nuclear receptor
HMDB0002725	Nandrolone	Lipids and lipid-like molecules	NR0B2	Nuclear receptor
HMDB0014452	Bexarotene	Lipids and lipid-like molecules	NR0B2	Nuclear receptor
HMDB0000518	Chenodeoxycholic acid	Lipids and lipid-like molecules	NR0B2	Nuclear receptor
HMDB0001341	ADP	Nucleosides, nucleotides, and analogues	KIT	Cell surface receptor
HMDB0006284	L-2,4-diaminobutyric acid	Organic acids and derivatives	KIT	Cell surface receptor
HMDB0000169	D-Mannose	Organic oxygen compounds	KIT	Cell surface receptor
HMDB0000134	Fumaric acid	Organic acids and derivatives	KIT	Cell surface receptor
HMDB0015397	Sunitinib	Organoheterocyclic compounds	KIT	Cell surface receptor
HMDB0033934	beta-Sitostenone	Lipids and lipid-like molecules	KIT	Cell surface receptor
HMDB0001448	Sulfate	Others	KIT	Cell surface receptor
HMDB0041130	24-Epibrassinolide	Lipids and lipid-like molecules	KIT	Cell surface receptor
HMDB0000538	Adenosine triphosphate	Nucleosides, nucleotides, and analogues	KIT	Cell surface receptor
HMDB0001852	Retinoic Acid	Lipids and lipid-like molecules	KIT	Cell surface receptor
HMDB0001273	Guanosine triphosphate	Nucleosides, nucleotides, and analogues	KIT	Cell surface receptor
HMDB0001201	Guanosine diphosphate	Nucleosides, nucleotides, and analogues	KIT	Cell surface receptor
HMDB0000073	Dopamine	Benzenoids	GPR88	Cell surface receptor
HMDB0000273	Thymidine	Nucleosides, nucleotides, and analogues	GPR88	Cell surface receptor
HMDB0000975	Trehalose	Organic oxygen compounds	GPR88	Cell surface receptor
HMDB0014323	Valsartan	Organic acids and derivatives	GPR88	Cell surface receptor
HMDB0000050	Adenosine	Nucleosides, nucleotides, and analogues	GPR88	Cell surface receptor
HMDB0014844	Tamsulosin	Benzenoids	GPR88	Cell surface receptor
HMDB0000169	D-Mannose	Organic oxygen compounds	GPR88	Cell surface receptor
HMDB0000216	Noradrenaline	Benzenoids	GPR88	Cell surface receptor
HMDB0008923	PE(16:0/16:0)	Lipids and lipid-like molecules	GPR88	Cell surface receptor
HMDB0000674	PA(16:0/16:0)	Lipids and lipid-like molecules	GPR88	Cell surface receptor
HMDB0036565	beta-Ionone	Lipids and lipid-like molecules	GPR88	Cell surface receptor
HMDB0001358	Retinal	Lipids and lipid-like molecules	GPR88	Cell surface receptor
HMDB0001220	Prostaglandin E2	Lipids and lipid-like molecules	GPR88	Cell surface receptor
HMDB0001442	Prostaglandin E1	Lipids and lipid-like molecules	GPR88	Cell surface receptor
HMDB0004080	Anandamide	Organic nitrogen compounds	GPR88	Cell surface receptor
HMDB0013657	2-Arachidonyl Glycerol ether	Lipids and lipid-like molecules	GPR88	Cell surface receptor
HMDB0000990	Acetaldehyde	Organic oxygen compounds	GPR88	Cell surface receptor
HMDB0000123	Glycine	Organic acids and derivatives	GPR88	Cell surface receptor
HMDB0000870	Histamine	Organic nitrogen compounds	GPR88	Cell surface receptor
HMDB0000220	Palmitic acid	Lipids and lipid-like molecules	GPR88	Cell surface receptor
HMDB0014466	Amitriptyline	Benzenoids	GPR88	Cell surface receptor
HMDB0014683	Amoxapine	Organoheterocyclic compounds	GPR88	Cell surface receptor
HMDB0015267	Carvedilol	Organoheterocyclic compounds	GPR88	Cell surface receptor
HMDB0014620	Chlorpromazine	Organoheterocyclic compounds	GPR88	Cell surface receptor
HMDB0014677	Ciprofloxacin	Organoheterocyclic compounds	GPR88	Cell surface receptor
HMDB0015477	Clenbuterol	Benzenoids	GPR88	Cell surface receptor
HMDB0015282	Desipramine	Organoheterocyclic compounds	GPR88	Cell surface receptor
HMDB0014328	Amphetamine	Benzenoids	GPR88	Cell surface receptor
HMDB0040987	(-)-Morphine	Others	GPR88	Cell surface receptor
HMDB0014680	Nortriptyline	Benzenoids	GPR88	Cell surface receptor
HMDB0015070	Oxymetazoline	Benzenoids	GPR88	Cell surface receptor
HMDB0014600	Prazosin	Organoheterocyclic compounds	GPR88	Cell surface receptor
HMDB0000259	Serotonin	Organoheterocyclic compounds	GPR88	Cell surface receptor
HMDB0014794	Trazodone	Organoheterocyclic compounds	GPR88	Cell surface receptor
HMDB0031404	Cyclohexylamine	Organic nitrogen compounds	GPR88	Cell surface receptor
HMDB0015559	Thioproperazine	Organoheterocyclic compounds	GPR88	Cell surface receptor
HMDB0032477	Polyoxyethylene 40 monostearate	Lipids and lipid-like molecules	GPR88	Cell surface receptor
HMDB0014940	Alfentanil	Benzenoids	GPR88	Cell surface receptor
HMDB0014328	Amphetamine	Benzenoids	DRD2	Other receptor
HMDB0000273	Thymidine	Nucleosides, nucleotides, and analogues	DRD2	Other receptor
HMDB0000181	L-Dopa	Organic acids and derivatives	DRD2	Other receptor
HMDB0000975	Trehalose	Organic oxygen compounds	DRD2	Other receptor
HMDB0014323	Valsartan	Organic acids and derivatives	DRD2	Other receptor
HMDB0000050	Adenosine	Nucleosides, nucleotides, and analogues	DRD2	Other receptor
HMDB0014844	Tamsulosin	Benzenoids	DRD2	Other receptor
HMDB0000169	D-Mannose	Organic oxygen compounds	DRD2	Other receptor
HMDB0000216	Noradrenaline	Benzenoids	DRD2	Other receptor
HMDB0008923	PE(16:0/16:0)	Lipids and lipid-like molecules	DRD2	Other receptor
HMDB0000674	PA(16:0/16:0)	Lipids and lipid-like molecules	DRD2	Other receptor
HMDB0036565	beta-Ionone	Lipids and lipid-like molecules	DRD2	Other receptor
HMDB0001358	Retinal	Lipids and lipid-like molecules	DRD2	Other receptor
HMDB0015273	Doxepin	Organoheterocyclic compounds	DRD2	Other receptor
HMDB0015560	Thiothixene	Organoheterocyclic compounds	DRD2	Other receptor
HMDB0001220	Prostaglandin E2	Lipids and lipid-like molecules	DRD2	Other receptor
HMDB0001442	Prostaglandin E1	Lipids and lipid-like molecules	DRD2	Other receptor
HMDB0004080	Anandamide	Organic nitrogen compounds	DRD2	Other receptor
HMDB0004666	2-arachidonoylglycerol	Lipids and lipid-like molecules	DRD2	Other receptor
HMDB0000990	Acetaldehyde	Organic oxygen compounds	DRD2	Other receptor
HMDB0000123	Glycine	Organic acids and derivatives	DRD2	Other receptor
HMDB0000870	Histamine	Organic nitrogen compounds	DRD2	Other receptor
HMDB0000220	Palmitic acid	Lipids and lipid-like molecules	DRD2	Other receptor
HMDB0015051	Amantadine	Organic nitrogen compounds	DRD2	Other receptor
HMDB0014466	Amitriptyline	Benzenoids	DRD2	Other receptor
HMDB0014683	Amoxapine	Organoheterocyclic compounds	DRD2	Other receptor
HMDB0015267	Carvedilol	Organoheterocyclic compounds	DRD2	Other receptor
HMDB0014620	Chlorpromazine	Organoheterocyclic compounds	DRD2	Other receptor
HMDB0014677	Ciprofloxacin	Organoheterocyclic compounds	DRD2	Other receptor
HMDB0015477	Clenbuterol	Benzenoids	DRD2	Other receptor
HMDB0015282	Desipramine	Organoheterocyclic compounds	DRD2	Other receptor
HMDB0015069	Maprotiline	Benzenoids	DRD2	Other receptor
HMDB0040987	(-)-Morphine	Others	DRD2	Other receptor
HMDB0032020	Epinine	Benzenoids	DRD2	Other receptor
HMDB0014680	Nortriptyline	Benzenoids	DRD2	Other receptor
HMDB0015070	Oxymetazoline	Benzenoids	DRD2	Other receptor
HMDB0014600	Prazosin	Organoheterocyclic compounds	DRD2	Other receptor
HMDB0014794	Trazodone	Organoheterocyclic compounds	DRD2	Other receptor
HMDB0015552	Acepromazine	Organoheterocyclic compounds	DRD2	Other receptor
HMDB0031404	Cyclohexylamine	Organic nitrogen compounds	DRD2	Other receptor
HMDB0015559	Thioproperazine	Organoheterocyclic compounds	DRD2	Other receptor
HMDB0032477	Polyoxyethylene 40 monostearate	Lipids and lipid-like molecules	DRD2	Other receptor
HMDB0014940	Alfentanil	Benzenoids	DRD2	Other receptor
HMDB0015558	Pipotiazine	Organoheterocyclic compounds	DRD2	Other receptor
HMDB0013657	2-Arachidonyl Glycerol ether	Lipids and lipid-like molecules	DRD2	Other receptor
HMDB0000895	Acetylcholine	Organic nitrogen compounds	DRD2	Other receptor
HMDB0000464	Calcium	Others	DRD2	Other receptor
HMDB0000068	Epinephrine	Benzenoids	DRD2	Other receptor
HMDB0000464	Calcium	Others	PTPRN	Other receptor
HMDB0000123	Glycine	Organic acids and derivatives	PTPRN	Other receptor
HMDB0000131	Glycerol	Organic oxygen compounds	PTPRN	Other receptor
HMDB0000464	Calcium	Others	GRIA2	Cell surface receptor
HMDB0000191	L-Aspartic acid	Organic acids and derivatives	GRIA2	Cell surface receptor
HMDB0000073	Dopamine	Benzenoids	SSTR1	Cell surface receptor
HMDB0000273	Thymidine	Nucleosides, nucleotides, and analogues	SSTR1	Cell surface receptor
HMDB0000975	Trehalose	Organic oxygen compounds	SSTR1	Cell surface receptor
HMDB0014323	Valsartan	Organic acids and derivatives	SSTR1	Cell surface receptor
HMDB0000050	Adenosine	Nucleosides, nucleotides, and analogues	SSTR1	Cell surface receptor
HMDB0014844	Tamsulosin	Benzenoids	SSTR1	Cell surface receptor
HMDB0000169	D-Mannose	Organic oxygen compounds	SSTR1	Cell surface receptor
HMDB0000216	Noradrenaline	Benzenoids	SSTR1	Cell surface receptor
HMDB0008923	PE(16:0/16:0)	Lipids and lipid-like molecules	SSTR1	Cell surface receptor
HMDB0000674	PA(16:0/16:0)	Lipids and lipid-like molecules	SSTR1	Cell surface receptor
HMDB0036565	beta-Ionone	Lipids and lipid-like molecules	SSTR1	Cell surface receptor
HMDB0001358	Retinal	Lipids and lipid-like molecules	SSTR1	Cell surface receptor
HMDB0001220	Prostaglandin E2	Lipids and lipid-like molecules	SSTR1	Cell surface receptor
HMDB0001442	Prostaglandin E1	Lipids and lipid-like molecules	SSTR1	Cell surface receptor
HMDB0004080	Anandamide	Organic nitrogen compounds	SSTR1	Cell surface receptor
HMDB0004666	2-arachidonoylglycerol	Lipids and lipid-like molecules	SSTR1	Cell surface receptor
HMDB0000990	Acetaldehyde	Organic oxygen compounds	SSTR1	Cell surface receptor
HMDB0000123	Glycine	Organic acids and derivatives	SSTR1	Cell surface receptor
HMDB0000870	Histamine	Organic nitrogen compounds	SSTR1	Cell surface receptor
HMDB0000220	Palmitic acid	Lipids and lipid-like molecules	SSTR1	Cell surface receptor
HMDB0014466	Amitriptyline	Benzenoids	SSTR1	Cell surface receptor
HMDB0014683	Amoxapine	Organoheterocyclic compounds	SSTR1	Cell surface receptor
HMDB0015267	Carvedilol	Organoheterocyclic compounds	SSTR1	Cell surface receptor
HMDB0014620	Chlorpromazine	Organoheterocyclic compounds	SSTR1	Cell surface receptor
HMDB0014677	Ciprofloxacin	Organoheterocyclic compounds	SSTR1	Cell surface receptor
HMDB0015477	Clenbuterol	Benzenoids	SSTR1	Cell surface receptor
HMDB0015282	Desipramine	Organoheterocyclic compounds	SSTR1	Cell surface receptor
HMDB0014328	Amphetamine	Benzenoids	SSTR1	Cell surface receptor
HMDB0040987	(-)-Morphine	Others	SSTR1	Cell surface receptor
HMDB0014680	Nortriptyline	Benzenoids	SSTR1	Cell surface receptor
HMDB0015070	Oxymetazoline	Benzenoids	SSTR1	Cell surface receptor
HMDB0014600	Prazosin	Organoheterocyclic compounds	SSTR1	Cell surface receptor
HMDB0000259	Serotonin	Organoheterocyclic compounds	SSTR1	Cell surface receptor
HMDB0014794	Trazodone	Organoheterocyclic compounds	SSTR1	Cell surface receptor
HMDB0031404	Cyclohexylamine	Organic nitrogen compounds	SSTR1	Cell surface receptor
HMDB0015559	Thioproperazine	Organoheterocyclic compounds	SSTR1	Cell surface receptor
HMDB0032477	Polyoxyethylene 40 monostearate	Lipids and lipid-like molecules	SSTR1	Cell surface receptor
HMDB0014940	Alfentanil	Benzenoids	SSTR1	Cell surface receptor
HMDB0013657	2-Arachidonyl Glycerol ether	Lipids and lipid-like molecules	SSTR1	Cell surface receptor
HMDB0000895	Acetylcholine	Organic nitrogen compounds	SSTR1	Cell surface receptor
HMDB0000151	Estradiol	Lipids and lipid-like molecules	SLC22A3	Transporter
HMDB0001830	Progesterone	Lipids and lipid-like molecules	SLC22A3	Transporter
HMDB0014600	Prazosin	Organoheterocyclic compounds	SLC22A3	Transporter
HMDB0001547	Corticosterone	Lipids and lipid-like molecules	SLC22A3	Transporter
HMDB0000273	Thymidine	Nucleosides, nucleotides, and analogues	NPY1R	Cell surface receptor
HMDB0000975	Trehalose	Organic oxygen compounds	NPY1R	Cell surface receptor
HMDB0014323	Valsartan	Organic acids and derivatives	NPY1R	Cell surface receptor
HMDB0000050	Adenosine	Nucleosides, nucleotides, and analogues	NPY1R	Cell surface receptor
HMDB0014844	Tamsulosin	Benzenoids	NPY1R	Cell surface receptor
HMDB0000169	D-Mannose	Organic oxygen compounds	NPY1R	Cell surface receptor
HMDB0000216	Noradrenaline	Benzenoids	NPY1R	Cell surface receptor
HMDB0008923	PE(16:0/16:0)	Lipids and lipid-like molecules	NPY1R	Cell surface receptor
HMDB0000674	PA(16:0/16:0)	Lipids and lipid-like molecules	NPY1R	Cell surface receptor
HMDB0036565	beta-Ionone	Lipids and lipid-like molecules	NPY1R	Cell surface receptor
HMDB0001358	Retinal	Lipids and lipid-like molecules	NPY1R	Cell surface receptor
HMDB0001220	Prostaglandin E2	Lipids and lipid-like molecules	NPY1R	Cell surface receptor
HMDB0001442	Prostaglandin E1	Lipids and lipid-like molecules	NPY1R	Cell surface receptor
HMDB0004080	Anandamide	Organic nitrogen compounds	NPY1R	Cell surface receptor
HMDB0004666	2-arachidonoylglycerol	Lipids and lipid-like molecules	NPY1R	Cell surface receptor
HMDB0000990	Acetaldehyde	Organic oxygen compounds	NPY1R	Cell surface receptor
HMDB0000073	Dopamine	Benzenoids	NPY1R	Cell surface receptor
HMDB0000123	Glycine	Organic acids and derivatives	NPY1R	Cell surface receptor
HMDB0000870	Histamine	Organic nitrogen compounds	NPY1R	Cell surface receptor
HMDB0000220	Palmitic acid	Lipids and lipid-like molecules	NPY1R	Cell surface receptor
HMDB0014466	Amitriptyline	Benzenoids	NPY1R	Cell surface receptor
HMDB0014683	Amoxapine	Organoheterocyclic compounds	NPY1R	Cell surface receptor
HMDB0015267	Carvedilol	Organoheterocyclic compounds	NPY1R	Cell surface receptor
HMDB0014620	Chlorpromazine	Organoheterocyclic compounds	NPY1R	Cell surface receptor
HMDB0014677	Ciprofloxacin	Organoheterocyclic compounds	NPY1R	Cell surface receptor
HMDB0015477	Clenbuterol	Benzenoids	NPY1R	Cell surface receptor
HMDB0015282	Desipramine	Organoheterocyclic compounds	NPY1R	Cell surface receptor
HMDB0014328	Amphetamine	Benzenoids	NPY1R	Cell surface receptor
HMDB0040987	(-)-Morphine	Others	NPY1R	Cell surface receptor
HMDB0014680	Nortriptyline	Benzenoids	NPY1R	Cell surface receptor
HMDB0015070	Oxymetazoline	Benzenoids	NPY1R	Cell surface receptor
HMDB0014600	Prazosin	Organoheterocyclic compounds	NPY1R	Cell surface receptor
HMDB0000259	Serotonin	Organoheterocyclic compounds	NPY1R	Cell surface receptor
HMDB0014794	Trazodone	Organoheterocyclic compounds	NPY1R	Cell surface receptor
HMDB0031404	Cyclohexylamine	Organic nitrogen compounds	NPY1R	Cell surface receptor
HMDB0015559	Thioproperazine	Organoheterocyclic compounds	NPY1R	Cell surface receptor
HMDB0032477	Polyoxyethylene 40 monostearate	Lipids and lipid-like molecules	NPY1R	Cell surface receptor
HMDB0014940	Alfentanil	Benzenoids	NPY1R	Cell surface receptor
HMDB0013657	2-Arachidonyl Glycerol ether	Lipids and lipid-like molecules	NPY1R	Cell surface receptor
HMDB0033871	Benzylamine	Benzenoids	NPY1R	Cell surface receptor
HMDB0000895	Acetylcholine	Organic nitrogen compounds	NPY1R	Cell surface receptor
HMDB0000492	Chloride ion	Others	GPR152	Cell surface receptor
HMDB0001448	Sulfate	Others	GHR	Cell surface receptor
HMDB0033439	(-)-alpha-Narcotine	Others	TAS2R13	Cell surface receptor
HMDB0029943	Arbutin	Organic oxygen compounds	TAS2R13	Cell surface receptor
HMDB0001218	Coumarin	Others	TAS2R13	Cell surface receptor
HMDB0035030	Amygdalin	Organic oxygen compounds	TAS2R13	Cell surface receptor
HMDB0033441	(±)-alpha-Narcotine	Others	TAS2R13	Cell surface receptor
HMDB0036587	Quassin	Lipids and lipid-like molecules	TAS2R13	Cell surface receptor
HMDB0031849	2-Ethylpyrazine	Organoheterocyclic compounds	TAS2R13	Cell surface receptor
HMDB0030026	Isohumulone A	Lipids and lipid-like molecules	TAS2R13	Cell surface receptor
HMDB0000273	Thymidine	Nucleosides, nucleotides, and analogues	GPR19	Cell surface receptor
HMDB0000975	Trehalose	Organic oxygen compounds	GPR19	Cell surface receptor
HMDB0014323	Valsartan	Organic acids and derivatives	GPR19	Cell surface receptor
HMDB0000050	Adenosine	Nucleosides, nucleotides, and analogues	GPR19	Cell surface receptor
HMDB0014844	Tamsulosin	Benzenoids	GPR19	Cell surface receptor
HMDB0000169	D-Mannose	Organic oxygen compounds	GPR19	Cell surface receptor
HMDB0000216	Noradrenaline	Benzenoids	GPR19	Cell surface receptor
HMDB0008923	PE(16:0/16:0)	Lipids and lipid-like molecules	GPR19	Cell surface receptor
HMDB0000674	PA(16:0/16:0)	Lipids and lipid-like molecules	GPR19	Cell surface receptor
HMDB0036565	beta-Ionone	Lipids and lipid-like molecules	GPR19	Cell surface receptor
HMDB0001358	Retinal	Lipids and lipid-like molecules	GPR19	Cell surface receptor
HMDB0001220	Prostaglandin E2	Lipids and lipid-like molecules	GPR19	Cell surface receptor
HMDB0001442	Prostaglandin E1	Lipids and lipid-like molecules	GPR19	Cell surface receptor
HMDB0004080	Anandamide	Organic nitrogen compounds	GPR19	Cell surface receptor
HMDB0000990	Acetaldehyde	Organic oxygen compounds	GPR19	Cell surface receptor
HMDB0000073	Dopamine	Benzenoids	GPR19	Cell surface receptor
HMDB0000123	Glycine	Organic acids and derivatives	GPR19	Cell surface receptor
HMDB0000870	Histamine	Organic nitrogen compounds	GPR19	Cell surface receptor
HMDB0000220	Palmitic acid	Lipids and lipid-like molecules	GPR19	Cell surface receptor
HMDB0014466	Amitriptyline	Benzenoids	GPR19	Cell surface receptor
HMDB0014683	Amoxapine	Organoheterocyclic compounds	GPR19	Cell surface receptor
HMDB0015267	Carvedilol	Organoheterocyclic compounds	GPR19	Cell surface receptor
HMDB0014620	Chlorpromazine	Organoheterocyclic compounds	GPR19	Cell surface receptor
HMDB0014677	Ciprofloxacin	Organoheterocyclic compounds	GPR19	Cell surface receptor
HMDB0015477	Clenbuterol	Benzenoids	GPR19	Cell surface receptor
HMDB0015282	Desipramine	Organoheterocyclic compounds	GPR19	Cell surface receptor
HMDB0014328	Amphetamine	Benzenoids	GPR19	Cell surface receptor
HMDB0040987	(-)-Morphine	Others	GPR19	Cell surface receptor
HMDB0014680	Nortriptyline	Benzenoids	GPR19	Cell surface receptor
HMDB0015070	Oxymetazoline	Benzenoids	GPR19	Cell surface receptor
HMDB0014600	Prazosin	Organoheterocyclic compounds	GPR19	Cell surface receptor
HMDB0000259	Serotonin	Organoheterocyclic compounds	GPR19	Cell surface receptor
HMDB0014794	Trazodone	Organoheterocyclic compounds	GPR19	Cell surface receptor
HMDB0031404	Cyclohexylamine	Organic nitrogen compounds	GPR19	Cell surface receptor
HMDB0015559	Thioproperazine	Organoheterocyclic compounds	GPR19	Cell surface receptor
HMDB0032477	Polyoxyethylene 40 monostearate	Lipids and lipid-like molecules	GPR19	Cell surface receptor
HMDB0014940	Alfentanil	Benzenoids	GPR19	Cell surface receptor
HMDB0013657	2-Arachidonyl Glycerol ether	Lipids and lipid-like molecules	GPR19	Cell surface receptor
HMDB0000108	Ethanol	Organic oxygen compounds	SLC29A1	Transporter
HMDB0000131	Glycerol	Organic oxygen compounds	ACKR1	Cell surface receptor
HMDB0015043	Cocaine	Benzenoids	GRIA1	Other receptor
HMDB0014328	Amphetamine	Benzenoids	GRIA1	Other receptor
HMDB0014373	Enflurane	Others	GRIA1	Other receptor
HMDB0014891	Isoflurane	Others	GRIA1	Other receptor
HMDB0015366	Sevoflurane	Organic oxygen compounds	GRIA1	Other receptor
HMDB0015320	Desflurane	Others	GRIA1	Other receptor
HMDB0000191	L-Aspartic acid	Organic acids and derivatives	GRIA1	Other receptor
HMDB0000073	Dopamine	Benzenoids	GRIA1	Other receptor
HMDB0000273	Thymidine	Nucleosides, nucleotides, and analogues	ACKR3	Cell surface receptor
HMDB0000975	Trehalose	Organic oxygen compounds	ACKR3	Cell surface receptor
HMDB0014323	Valsartan	Organic acids and derivatives	ACKR3	Cell surface receptor
HMDB0000050	Adenosine	Nucleosides, nucleotides, and analogues	ACKR3	Cell surface receptor
HMDB0014844	Tamsulosin	Benzenoids	ACKR3	Cell surface receptor
HMDB0000169	D-Mannose	Organic oxygen compounds	ACKR3	Cell surface receptor
HMDB0000216	Noradrenaline	Benzenoids	ACKR3	Cell surface receptor
HMDB0008923	PE(16:0/16:0)	Lipids and lipid-like molecules	ACKR3	Cell surface receptor
HMDB0000674	PA(16:0/16:0)	Lipids and lipid-like molecules	ACKR3	Cell surface receptor
HMDB0036565	beta-Ionone	Lipids and lipid-like molecules	ACKR3	Cell surface receptor
HMDB0001358	Retinal	Lipids and lipid-like molecules	ACKR3	Cell surface receptor
HMDB0001220	Prostaglandin E2	Lipids and lipid-like molecules	ACKR3	Cell surface receptor
HMDB0001442	Prostaglandin E1	Lipids and lipid-like molecules	ACKR3	Cell surface receptor
HMDB0004080	Anandamide	Organic nitrogen compounds	ACKR3	Cell surface receptor
HMDB0004666	2-arachidonoylglycerol	Lipids and lipid-like molecules	ACKR3	Cell surface receptor
HMDB0000990	Acetaldehyde	Organic oxygen compounds	ACKR3	Cell surface receptor
HMDB0000073	Dopamine	Benzenoids	ACKR3	Cell surface receptor
HMDB0000123	Glycine	Organic acids and derivatives	ACKR3	Cell surface receptor
HMDB0000870	Histamine	Organic nitrogen compounds	ACKR3	Cell surface receptor
HMDB0000220	Palmitic acid	Lipids and lipid-like molecules	ACKR3	Cell surface receptor
HMDB0014466	Amitriptyline	Benzenoids	ACKR3	Cell surface receptor
HMDB0014683	Amoxapine	Organoheterocyclic compounds	ACKR3	Cell surface receptor
HMDB0015267	Carvedilol	Organoheterocyclic compounds	ACKR3	Cell surface receptor
HMDB0014620	Chlorpromazine	Organoheterocyclic compounds	ACKR3	Cell surface receptor
HMDB0014677	Ciprofloxacin	Organoheterocyclic compounds	ACKR3	Cell surface receptor
HMDB0015477	Clenbuterol	Benzenoids	ACKR3	Cell surface receptor
HMDB0015282	Desipramine	Organoheterocyclic compounds	ACKR3	Cell surface receptor
HMDB0014328	Amphetamine	Benzenoids	ACKR3	Cell surface receptor
HMDB0040987	(-)-Morphine	Others	ACKR3	Cell surface receptor
HMDB0014680	Nortriptyline	Benzenoids	ACKR3	Cell surface receptor
HMDB0015070	Oxymetazoline	Benzenoids	ACKR3	Cell surface receptor
HMDB0014600	Prazosin	Organoheterocyclic compounds	ACKR3	Cell surface receptor
HMDB0000259	Serotonin	Organoheterocyclic compounds	ACKR3	Cell surface receptor
HMDB0014794	Trazodone	Organoheterocyclic compounds	ACKR3	Cell surface receptor
HMDB0031404	Cyclohexylamine	Organic nitrogen compounds	ACKR3	Cell surface receptor
HMDB0015559	Thioproperazine	Organoheterocyclic compounds	ACKR3	Cell surface receptor
HMDB0032477	Polyoxyethylene 40 monostearate	Lipids and lipid-like molecules	ACKR3	Cell surface receptor
HMDB0014940	Alfentanil	Benzenoids	ACKR3	Cell surface receptor
HMDB0013657	2-Arachidonyl Glycerol ether	Lipids and lipid-like molecules	ACKR3	Cell surface receptor
HMDB0000895	Acetylcholine	Organic nitrogen compounds	ACKR3	Cell surface receptor
HMDB0015211	Deslanoside	Lipids and lipid-like molecules	ATP1A1	Transporter
HMDB0015224	Ouabain	Benzenoids	ATP1A1	Transporter
HMDB0015468	Digitoxin	Lipids and lipid-like molecules	ATP1A1	Transporter
HMDB0001917	Digoxin	Lipids and lipid-like molecules	ATP1A1	Transporter
HMDB0014652	Acetyldigitoxin	Lipids and lipid-like molecules	ATP1A1	Transporter
HMDB0015039	Ethacrynic acid	Benzenoids	ATP1A1	Transporter
HMDB0001913	Omeprazole	Organoheterocyclic compounds	ATP1A1	Transporter
HMDB0015292	Chloroprocaine	Benzenoids	ATP1A1	Transporter
HMDB0000588	Sodium	Others	ATP1A1	Transporter
HMDB0000895	Acetylcholine	Organic nitrogen compounds	CHRNG	Cell surface receptor
HMDB0015046	Paricalcitol	Lipids and lipid-like molecules	VDR	Other receptor
HMDB0000969	1,25-Dihydroxyvitamin D3-26,23-lactone	Lipids and lipid-like molecules	VDR	Other receptor
HMDB0015364	Dexamethasone	Lipids and lipid-like molecules	VDR	Other receptor
HMDB0014998	Prednisolone	Lipids and lipid-like molecules	VDR	Other receptor
HMDB0000151	Estradiol	Lipids and lipid-like molecules	VDR	Other receptor
HMDB0014565	Spironolactone	Lipids and lipid-like molecules	VDR	Other receptor
HMDB0000265	Triiodothyronine	Organic acids and derivatives	VDR	Other receptor
HMDB0001926	17a-Ethynylestradiol	Lipids and lipid-like molecules	VDR	Other receptor
HMDB0001830	Progesterone	Lipids and lipid-like molecules	VDR	Other receptor
HMDB0015489	Testosterone Propionate	Lipids and lipid-like molecules	VDR	Other receptor
HMDB0015655	Methyltestosterone	Lipids and lipid-like molecules	VDR	Other receptor
HMDB0000234	Testosterone	Lipids and lipid-like molecules	VDR	Other receptor
HMDB0000053	Androstenedione	Lipids and lipid-like molecules	VDR	Other receptor
HMDB0014855	Norethindrone	Lipids and lipid-like molecules	VDR	Other receptor
HMDB0014961	Ethynodiol Diacetate	Lipids and lipid-like molecules	VDR	Other receptor
HMDB0015181	Fluocinonide	Lipids and lipid-like molecules	VDR	Other receptor
HMDB0014469	Fluorometholone	Lipids and lipid-like molecules	VDR	Other receptor
HMDB0000628	Epitestosterone	Lipids and lipid-like molecules	VDR	Other receptor
HMDB0002961	Dihydrotestosterone	Lipids and lipid-like molecules	VDR	Other receptor
HMDB0006770	5b-Dihydrotestosterone	Lipids and lipid-like molecules	VDR	Other receptor
HMDB0014984	Flurandrenolide	Lipids and lipid-like molecules	VDR	Other receptor
HMDB0003116	Stanozolol	Lipids and lipid-like molecules	VDR	Other receptor
HMDB0002835	Danazol	Lipids and lipid-like molecules	VDR	Other receptor
HMDB0014972	Mifepristone	Lipids and lipid-like molecules	VDR	Other receptor
HMDB0014326	Flunisolide	Lipids and lipid-like molecules	VDR	Other receptor
HMDB0005935	Androstenol	Lipids and lipid-like molecules	VDR	Other receptor
HMDB0000686	Isoursodeoxycholic acid	Lipids and lipid-like molecules	VDR	Other receptor
HMDB0000619	Cholic acid	Lipids and lipid-like molecules	VDR	Other receptor
HMDB0000899	Androstanedione	Lipids and lipid-like molecules	VDR	Other receptor
HMDB0000356	17-Epiestriol	Lipids and lipid-like molecules	VDR	Other receptor
HMDB0005036	Fluticasone propionate	Lipids and lipid-like molecules	VDR	Other receptor
HMDB0001852	Retinoic Acid	Lipids and lipid-like molecules	VDR	Other receptor
HMDB0000207	Oleic acid	Lipids and lipid-like molecules	VDR	Other receptor
HMDB0000674	PA(16:0/16:0)	Lipids and lipid-like molecules	VDR	Other receptor
HMDB0000900	Ergocalciferol	Lipids and lipid-like molecules	VDR	Other receptor
HMDB0015353	Budesonide	Lipids and lipid-like molecules	VDR	Other receptor
HMDB0015504	Alfacalcidol	Lipids and lipid-like molecules	VDR	Other receptor
HMDB0015567	Calcipotriol	Lipids and lipid-like molecules	VDR	Other receptor
HMDB0014687	Desoximetasone	Lipids and lipid-like molecules	VDR	Other receptor
HMDB0015203	Dihydrotachysterol	Lipids and lipid-like molecules	VDR	Other receptor
HMDB0030180	Crustecdysone	Lipids and lipid-like molecules	VDR	Other receptor
HMDB0000037	Aldosterone	Lipids and lipid-like molecules	VDR	Other receptor
HMDB0000374	17-Hydroxyprogesterone	Lipids and lipid-like molecules	VDR	Other receptor
HMDB0002725	Nandrolone	Lipids and lipid-like molecules	VDR	Other receptor
HMDB0014452	Bexarotene	Lipids and lipid-like molecules	VDR	Other receptor
HMDB0036799	Cycloseychellene	Lipids and lipid-like molecules	VDR	Other receptor
HMDB0000492	Chloride ion	Others	SLC6A8	Transporter
HMDB0000273	Thymidine	Nucleosides, nucleotides, and analogues	OPRD1	Cell surface receptor
HMDB0000975	Trehalose	Organic oxygen compounds	OPRD1	Cell surface receptor
HMDB0014323	Valsartan	Organic acids and derivatives	OPRD1	Cell surface receptor
HMDB0000050	Adenosine	Nucleosides, nucleotides, and analogues	OPRD1	Cell surface receptor
HMDB0014844	Tamsulosin	Benzenoids	OPRD1	Cell surface receptor
HMDB0000169	D-Mannose	Organic oxygen compounds	OPRD1	Cell surface receptor
HMDB0000216	Noradrenaline	Benzenoids	OPRD1	Cell surface receptor
HMDB0008923	PE(16:0/16:0)	Lipids and lipid-like molecules	OPRD1	Cell surface receptor
HMDB0000674	PA(16:0/16:0)	Lipids and lipid-like molecules	OPRD1	Cell surface receptor
HMDB0036565	beta-Ionone	Lipids and lipid-like molecules	OPRD1	Cell surface receptor
HMDB0001358	Retinal	Lipids and lipid-like molecules	OPRD1	Cell surface receptor
HMDB0001220	Prostaglandin E2	Lipids and lipid-like molecules	OPRD1	Cell surface receptor
HMDB0001442	Prostaglandin E1	Lipids and lipid-like molecules	OPRD1	Cell surface receptor
HMDB0004080	Anandamide	Organic nitrogen compounds	OPRD1	Cell surface receptor
HMDB0004666	2-arachidonoylglycerol	Lipids and lipid-like molecules	OPRD1	Cell surface receptor
HMDB0000990	Acetaldehyde	Organic oxygen compounds	OPRD1	Cell surface receptor
HMDB0000492	Chloride ion	Others	OPRD1	Cell surface receptor
HMDB0000073	Dopamine	Benzenoids	OPRD1	Cell surface receptor
HMDB0000123	Glycine	Organic acids and derivatives	OPRD1	Cell surface receptor
HMDB0000870	Histamine	Organic nitrogen compounds	OPRD1	Cell surface receptor
HMDB0000220	Palmitic acid	Lipids and lipid-like molecules	OPRD1	Cell surface receptor
HMDB0014466	Amitriptyline	Benzenoids	OPRD1	Cell surface receptor
HMDB0014683	Amoxapine	Organoheterocyclic compounds	OPRD1	Cell surface receptor
HMDB0015267	Carvedilol	Organoheterocyclic compounds	OPRD1	Cell surface receptor
HMDB0014620	Chlorpromazine	Organoheterocyclic compounds	OPRD1	Cell surface receptor
HMDB0014677	Ciprofloxacin	Organoheterocyclic compounds	OPRD1	Cell surface receptor
HMDB0015477	Clenbuterol	Benzenoids	OPRD1	Cell surface receptor
HMDB0015282	Desipramine	Organoheterocyclic compounds	OPRD1	Cell surface receptor
HMDB0014328	Amphetamine	Benzenoids	OPRD1	Cell surface receptor
HMDB0014597	Meperidine	Organoheterocyclic compounds	OPRD1	Cell surface receptor
HMDB0040987	(-)-Morphine	Others	OPRD1	Cell surface receptor
HMDB0014680	Nortriptyline	Benzenoids	OPRD1	Cell surface receptor
HMDB0015070	Oxymetazoline	Benzenoids	OPRD1	Cell surface receptor
HMDB0014600	Prazosin	Organoheterocyclic compounds	OPRD1	Cell surface receptor
HMDB0000259	Serotonin	Organoheterocyclic compounds	OPRD1	Cell surface receptor
HMDB0014794	Trazodone	Organoheterocyclic compounds	OPRD1	Cell surface receptor
HMDB0031404	Cyclohexylamine	Organic nitrogen compounds	OPRD1	Cell surface receptor
HMDB0015559	Thioproperazine	Organoheterocyclic compounds	OPRD1	Cell surface receptor
HMDB0032477	Polyoxyethylene 40 monostearate	Lipids and lipid-like molecules	OPRD1	Cell surface receptor
HMDB0014940	Alfentanil	Benzenoids	OPRD1	Cell surface receptor
HMDB0013657	2-Arachidonyl Glycerol ether	Lipids and lipid-like molecules	OPRD1	Cell surface receptor
HMDB0000895	Acetylcholine	Organic nitrogen compounds	OPRD1	Cell surface receptor
HMDB0034442	L-trans-alpha-Amino-2-carboxycyclopropaneacetic acid	Organic acids and derivatives	GRM3	Cell surface receptor
HMDB0000492	Chloride ion	Others	GRM3	Cell surface receptor
HMDB0001448	Sulfate	Others	GRM3	Cell surface receptor
HMDB0000191	L-Aspartic acid	Organic acids and derivatives	GRM3	Cell surface receptor
HMDB0000464	Calcium	Others	F2RL1	Cell surface receptor
HMDB0001403	Prostaglandin D2	Lipids and lipid-like molecules	ADRA2A	Cell surface receptor
HMDB0000895	Acetylcholine	Organic nitrogen compounds	ADRA2A	Cell surface receptor
HMDB0015640	Xylometazoline	Benzenoids	ADRA2A	Cell surface receptor
HMDB0014328	Amphetamine	Benzenoids	ADRA2A	Cell surface receptor
HMDB0000273	Thymidine	Nucleosides, nucleotides, and analogues	ADRA2A	Cell surface receptor
HMDB0000975	Trehalose	Organic oxygen compounds	ADRA2A	Cell surface receptor
HMDB0014323	Valsartan	Organic acids and derivatives	ADRA2A	Cell surface receptor
HMDB0000050	Adenosine	Nucleosides, nucleotides, and analogues	ADRA2A	Cell surface receptor
HMDB0000494	Stigmastanol	Lipids and lipid-like molecules	ADRA2A	Cell surface receptor
HMDB0014844	Tamsulosin	Benzenoids	ADRA2A	Cell surface receptor
HMDB0000169	D-Mannose	Organic oxygen compounds	ADRA2A	Cell surface receptor
HMDB0008923	PE(16:0/16:0)	Lipids and lipid-like molecules	ADRA2A	Cell surface receptor
HMDB0000674	PA(16:0/16:0)	Lipids and lipid-like molecules	ADRA2A	Cell surface receptor
HMDB0036565	beta-Ionone	Lipids and lipid-like molecules	ADRA2A	Cell surface receptor
HMDB0001358	Retinal	Lipids and lipid-like molecules	ADRA2A	Cell surface receptor
HMDB0015273	Doxepin	Organoheterocyclic compounds	ADRA2A	Cell surface receptor
HMDB0001220	Prostaglandin E2	Lipids and lipid-like molecules	ADRA2A	Cell surface receptor
HMDB0001442	Prostaglandin E1	Lipids and lipid-like molecules	ADRA2A	Cell surface receptor
HMDB0004080	Anandamide	Organic nitrogen compounds	ADRA2A	Cell surface receptor
HMDB0004666	2-arachidonoylglycerol	Lipids and lipid-like molecules	ADRA2A	Cell surface receptor
HMDB0000990	Acetaldehyde	Organic oxygen compounds	ADRA2A	Cell surface receptor
HMDB0000073	Dopamine	Benzenoids	ADRA2A	Cell surface receptor
HMDB0000123	Glycine	Organic acids and derivatives	ADRA2A	Cell surface receptor
HMDB0000870	Histamine	Organic nitrogen compounds	ADRA2A	Cell surface receptor
HMDB0000220	Palmitic acid	Lipids and lipid-like molecules	ADRA2A	Cell surface receptor
HMDB0014466	Amitriptyline	Benzenoids	ADRA2A	Cell surface receptor
HMDB0014683	Amoxapine	Organoheterocyclic compounds	ADRA2A	Cell surface receptor
HMDB0015267	Carvedilol	Organoheterocyclic compounds	ADRA2A	Cell surface receptor
HMDB0014620	Chlorpromazine	Organoheterocyclic compounds	ADRA2A	Cell surface receptor
HMDB0014677	Ciprofloxacin	Organoheterocyclic compounds	ADRA2A	Cell surface receptor
HMDB0015477	Clenbuterol	Benzenoids	ADRA2A	Cell surface receptor
HMDB0015282	Desipramine	Organoheterocyclic compounds	ADRA2A	Cell surface receptor
HMDB0015069	Maprotiline	Benzenoids	ADRA2A	Cell surface receptor
HMDB0040987	(-)-Morphine	Others	ADRA2A	Cell surface receptor
HMDB0014680	Nortriptyline	Benzenoids	ADRA2A	Cell surface receptor
HMDB0015070	Oxymetazoline	Benzenoids	ADRA2A	Cell surface receptor
HMDB0014600	Prazosin	Organoheterocyclic compounds	ADRA2A	Cell surface receptor
HMDB0000259	Serotonin	Organoheterocyclic compounds	ADRA2A	Cell surface receptor
HMDB0014794	Trazodone	Organoheterocyclic compounds	ADRA2A	Cell surface receptor
HMDB0031404	Cyclohexylamine	Organic nitrogen compounds	ADRA2A	Cell surface receptor
HMDB0015559	Thioproperazine	Organoheterocyclic compounds	ADRA2A	Cell surface receptor
HMDB0032477	Polyoxyethylene 40 monostearate	Lipids and lipid-like molecules	ADRA2A	Cell surface receptor
HMDB0014940	Alfentanil	Benzenoids	ADRA2A	Cell surface receptor
HMDB0013657	2-Arachidonyl Glycerol ether	Lipids and lipid-like molecules	ADRA2A	Cell surface receptor
HMDB0001273	Guanosine triphosphate	Nucleosides, nucleotides, and analogues	ADRA2A	Cell surface receptor
HMDB0001201	Guanosine diphosphate	Nucleosides, nucleotides, and analogues	ADRA2A	Cell surface receptor
HMDB0014671	Erlotinib	Organoheterocyclic compounds	LTK	Cell surface receptor
HMDB0015397	Sunitinib	Organoheterocyclic compounds	LTK	Cell surface receptor
HMDB0000108	Ethanol	Organic oxygen compounds	KCNJ12	Transporter
HMDB0000595	Hydrogen carbonate	Organic acids and derivatives	SLC4A8	Transporter
HMDB0000073	Dopamine	Benzenoids	ADRB1	Cell surface receptor
HMDB0014328	Amphetamine	Benzenoids	ADRB1	Cell surface receptor
HMDB0000273	Thymidine	Nucleosides, nucleotides, and analogues	ADRB1	Cell surface receptor
HMDB0000975	Trehalose	Organic oxygen compounds	ADRB1	Cell surface receptor
HMDB0014979	Dobutamine	Benzenoids	ADRB1	Cell surface receptor
HMDB0015447	Penbutolol	Benzenoids	ADRB1	Cell surface receptor
HMDB0014323	Valsartan	Organic acids and derivatives	ADRB1	Cell surface receptor
HMDB0000050	Adenosine	Nucleosides, nucleotides, and analogues	ADRB1	Cell surface receptor
HMDB0014844	Tamsulosin	Benzenoids	ADRB1	Cell surface receptor
HMDB0000169	D-Mannose	Organic oxygen compounds	ADRB1	Cell surface receptor
HMDB0008923	PE(16:0/16:0)	Lipids and lipid-like molecules	ADRB1	Cell surface receptor
HMDB0000674	PA(16:0/16:0)	Lipids and lipid-like molecules	ADRB1	Cell surface receptor
HMDB0036565	beta-Ionone	Lipids and lipid-like molecules	ADRB1	Cell surface receptor
HMDB0001358	Retinal	Lipids and lipid-like molecules	ADRB1	Cell surface receptor
HMDB0001220	Prostaglandin E2	Lipids and lipid-like molecules	ADRB1	Cell surface receptor
HMDB0001442	Prostaglandin E1	Lipids and lipid-like molecules	ADRB1	Cell surface receptor
HMDB0004080	Anandamide	Organic nitrogen compounds	ADRB1	Cell surface receptor
HMDB0000990	Acetaldehyde	Organic oxygen compounds	ADRB1	Cell surface receptor
HMDB0000123	Glycine	Organic acids and derivatives	ADRB1	Cell surface receptor
HMDB0000870	Histamine	Organic nitrogen compounds	ADRB1	Cell surface receptor
HMDB0000220	Palmitic acid	Lipids and lipid-like molecules	ADRB1	Cell surface receptor
HMDB0014466	Amitriptyline	Benzenoids	ADRB1	Cell surface receptor
HMDB0014683	Amoxapine	Organoheterocyclic compounds	ADRB1	Cell surface receptor
HMDB0015267	Carvedilol	Organoheterocyclic compounds	ADRB1	Cell surface receptor
HMDB0014620	Chlorpromazine	Organoheterocyclic compounds	ADRB1	Cell surface receptor
HMDB0014677	Ciprofloxacin	Organoheterocyclic compounds	ADRB1	Cell surface receptor
HMDB0015477	Clenbuterol	Benzenoids	ADRB1	Cell surface receptor
HMDB0015282	Desipramine	Organoheterocyclic compounds	ADRB1	Cell surface receptor
HMDB0040987	(-)-Morphine	Others	ADRB1	Cell surface receptor
HMDB0014680	Nortriptyline	Benzenoids	ADRB1	Cell surface receptor
HMDB0015070	Oxymetazoline	Benzenoids	ADRB1	Cell surface receptor
HMDB0014600	Prazosin	Organoheterocyclic compounds	ADRB1	Cell surface receptor
HMDB0000259	Serotonin	Organoheterocyclic compounds	ADRB1	Cell surface receptor
HMDB0014794	Trazodone	Organoheterocyclic compounds	ADRB1	Cell surface receptor
HMDB0031404	Cyclohexylamine	Organic nitrogen compounds	ADRB1	Cell surface receptor
HMDB0015559	Thioproperazine	Organoheterocyclic compounds	ADRB1	Cell surface receptor
HMDB0032477	Polyoxyethylene 40 monostearate	Lipids and lipid-like molecules	ADRB1	Cell surface receptor
HMDB0014940	Alfentanil	Benzenoids	ADRB1	Cell surface receptor
HMDB0013657	2-Arachidonyl Glycerol ether	Lipids and lipid-like molecules	ADRB1	Cell surface receptor
HMDB0000058	Cyclic AMP	Nucleosides, nucleotides, and analogues	ADRB1	Cell surface receptor
HMDB0000538	Adenosine triphosphate	Nucleosides, nucleotides, and analogues	SCNN1G	Transporter
HMDB0000037	Aldosterone	Lipids and lipid-like molecules	SCNN1G	Transporter
HMDB0014600	Prazosin	Organoheterocyclic compounds	KCNH7	Transporter
HMDB0000073	Dopamine	Benzenoids	MLNR	Cell surface receptor
HMDB0000273	Thymidine	Nucleosides, nucleotides, and analogues	MLNR	Cell surface receptor
HMDB0000295	Uridine 5'-diphosphate	Nucleosides, nucleotides, and analogues	MLNR	Cell surface receptor
HMDB0000975	Trehalose	Organic oxygen compounds	MLNR	Cell surface receptor
HMDB0014323	Valsartan	Organic acids and derivatives	MLNR	Cell surface receptor
HMDB0000050	Adenosine	Nucleosides, nucleotides, and analogues	MLNR	Cell surface receptor
HMDB0014844	Tamsulosin	Benzenoids	MLNR	Cell surface receptor
HMDB0000169	D-Mannose	Organic oxygen compounds	MLNR	Cell surface receptor
HMDB0000216	Noradrenaline	Benzenoids	MLNR	Cell surface receptor
HMDB0008923	PE(16:0/16:0)	Lipids and lipid-like molecules	MLNR	Cell surface receptor
HMDB0000674	PA(16:0/16:0)	Lipids and lipid-like molecules	MLNR	Cell surface receptor
HMDB0036565	beta-Ionone	Lipids and lipid-like molecules	MLNR	Cell surface receptor
HMDB0001358	Retinal	Lipids and lipid-like molecules	MLNR	Cell surface receptor
HMDB0001220	Prostaglandin E2	Lipids and lipid-like molecules	MLNR	Cell surface receptor
HMDB0001442	Prostaglandin E1	Lipids and lipid-like molecules	MLNR	Cell surface receptor
HMDB0004080	Anandamide	Organic nitrogen compounds	MLNR	Cell surface receptor
HMDB0000990	Acetaldehyde	Organic oxygen compounds	MLNR	Cell surface receptor
HMDB0000123	Glycine	Organic acids and derivatives	MLNR	Cell surface receptor
HMDB0000870	Histamine	Organic nitrogen compounds	MLNR	Cell surface receptor
HMDB0000220	Palmitic acid	Lipids and lipid-like molecules	MLNR	Cell surface receptor
HMDB0014466	Amitriptyline	Benzenoids	MLNR	Cell surface receptor
HMDB0014683	Amoxapine	Organoheterocyclic compounds	MLNR	Cell surface receptor
HMDB0015267	Carvedilol	Organoheterocyclic compounds	MLNR	Cell surface receptor
HMDB0014620	Chlorpromazine	Organoheterocyclic compounds	MLNR	Cell surface receptor
HMDB0014677	Ciprofloxacin	Organoheterocyclic compounds	MLNR	Cell surface receptor
HMDB0015477	Clenbuterol	Benzenoids	MLNR	Cell surface receptor
HMDB0015282	Desipramine	Organoheterocyclic compounds	MLNR	Cell surface receptor
HMDB0014328	Amphetamine	Benzenoids	MLNR	Cell surface receptor
HMDB0040987	(-)-Morphine	Others	MLNR	Cell surface receptor
HMDB0014680	Nortriptyline	Benzenoids	MLNR	Cell surface receptor
HMDB0015070	Oxymetazoline	Benzenoids	MLNR	Cell surface receptor
HMDB0014600	Prazosin	Organoheterocyclic compounds	MLNR	Cell surface receptor
HMDB0000259	Serotonin	Organoheterocyclic compounds	MLNR	Cell surface receptor
HMDB0014794	Trazodone	Organoheterocyclic compounds	MLNR	Cell surface receptor
HMDB0031404	Cyclohexylamine	Organic nitrogen compounds	MLNR	Cell surface receptor
HMDB0015559	Thioproperazine	Organoheterocyclic compounds	MLNR	Cell surface receptor
HMDB0032477	Polyoxyethylene 40 monostearate	Lipids and lipid-like molecules	MLNR	Cell surface receptor
HMDB0014940	Alfentanil	Benzenoids	MLNR	Cell surface receptor
HMDB0013657	2-Arachidonyl Glycerol ether	Lipids and lipid-like molecules	MLNR	Cell surface receptor
HMDB0001452	Thromboxane A2	Lipids and lipid-like molecules	MLNR	Cell surface receptor
HMDB0000895	Acetylcholine	Organic nitrogen compounds	MLNR	Cell surface receptor
HMDB0033439	(-)-alpha-Narcotine	Others	TAS2R20	Cell surface receptor
HMDB0029943	Arbutin	Organic oxygen compounds	TAS2R20	Cell surface receptor
HMDB0001218	Coumarin	Others	TAS2R20	Cell surface receptor
HMDB0035030	Amygdalin	Organic oxygen compounds	TAS2R20	Cell surface receptor
HMDB0033441	(±)-alpha-Narcotine	Others	TAS2R20	Cell surface receptor
HMDB0036587	Quassin	Lipids and lipid-like molecules	TAS2R20	Cell surface receptor
HMDB0031849	2-Ethylpyrazine	Organoheterocyclic compounds	TAS2R20	Cell surface receptor
HMDB0030026	Isohumulone A	Lipids and lipid-like molecules	TAS2R20	Cell surface receptor
HMDB0000169	D-Mannose	Organic oxygen compounds	TNFRSF6B	Cell surface receptor
HMDB0000492	Chloride ion	Others	TNFRSF6B	Cell surface receptor
HMDB0000131	Glycerol	Organic oxygen compounds	TNFRSF6B	Cell surface receptor
HMDB0001509	20-Hydroxy-leukotriene B4	Lipids and lipid-like molecules	LTB4R	Cell surface receptor
HMDB0000073	Dopamine	Benzenoids	LTB4R	Cell surface receptor
HMDB0000273	Thymidine	Nucleosides, nucleotides, and analogues	LTB4R	Cell surface receptor
HMDB0000295	Uridine 5'-diphosphate	Nucleosides, nucleotides, and analogues	LTB4R	Cell surface receptor
HMDB0000975	Trehalose	Organic oxygen compounds	LTB4R	Cell surface receptor
HMDB0014323	Valsartan	Organic acids and derivatives	LTB4R	Cell surface receptor
HMDB0000050	Adenosine	Nucleosides, nucleotides, and analogues	LTB4R	Cell surface receptor
HMDB0014844	Tamsulosin	Benzenoids	LTB4R	Cell surface receptor
HMDB0000169	D-Mannose	Organic oxygen compounds	LTB4R	Cell surface receptor
HMDB0000216	Noradrenaline	Benzenoids	LTB4R	Cell surface receptor
HMDB0008923	PE(16:0/16:0)	Lipids and lipid-like molecules	LTB4R	Cell surface receptor
HMDB0000674	PA(16:0/16:0)	Lipids and lipid-like molecules	LTB4R	Cell surface receptor
[truncated: 8,800 more rows]
